# Supplementary material for: Endothelial Cpt1a Inhibits Neonatal Hyperoxia‐Induced Pulmonary Vascular Remodeling by Repressing Endothelial‐Mesenchymal Transition
Source: Adv Sci (Weinh). 2025 Jan 12;12(11):2415824. doi: 10.1002/advs.202415824 (PMC11923872; doi:10.1002/advs.202415824)
Supplement: Supplementary file 2 — Supplemental Table 2 [file ADVS-12-2415824-s001.xlsx]

## Sheet: Normoxia_upregulation
Gene	Cluster	P_val	Avg_log2FC
Ddx3y	gCap	1.07e-17	3.75405
Eif2s3y	gCap	1.71e-14	4.41767
Hbb-bs	gCap	3.89e-11	2.61821
Uty	gCap	2.53e-08	5.32653
Eloc	gCap	2.79e-07	0.519944
Hpgd	gCap	1.14e-06	0.581398
Kdm5d	gCap	1.22e-05	4.57555
Arrdc3	gCap	0.000260938	0.97805
Bcar1	gCap	0.000388796	0.541789
Cd1d1	gCap	0.000419679	0.777959
H2-Q7	gCap	0.000561698	0.934829
Ndufa5	gCap	0.000587597	0.39791
H2-Q6	gCap	0.000796363	1.66731
Pde5a	gCap	0.000889361	0.67337
Hba-a2	gCap	0.00113929	2.46778
Uba3	gCap	0.00132532	0.77259
Rpa3	gCap	0.00144927	0.768612
BC028528	gCap	0.00145182	0.283658
Gm6563	gCap	0.00191656	1.38793
Surf6	gCap	0.00203526	2.218
Hba-a1	gCap	0.00205436	2.67886
Tmem144	gCap	0.00231093	1.30546
Tmem260	gCap	0.00242369	1.218
H1f0	gCap	0.00249301	0.251341
Rer1	gCap	0.00274193	0.26849
Med13	gCap	0.00276415	0.521124
Zfp626	gCap	0.00288387	1.41963
Itch	gCap	0.00323556	0.496387
Apobec3	gCap	0.00439458	0.585732
Aurkaip1	gCap	0.00478158	0.5315
Pcdhb16	gCap	0.00489098	2.02536
Myadm	gCap	0.00505499	0.335358
Cmc2	gCap	0.00518029	0.740227
Arap2	gCap	0.0054142	0.36679
Nrarp	gCap	0.00557457	0.473462
Ndufb3	gCap	0.00596775	0.261693
Mtor	gCap	0.00598305	0.855431
Napg	gCap	0.00616877	0.543028
Ube2b	gCap	0.00627019	0.260863
Stoml2	gCap	0.00631605	0.438267
Ptrh2	gCap	0.00653305	1.0065
Tyw5	gCap	0.00657104	1.19985
Tomm7	gCap	0.00658607	0.262489
Bax	gCap	0.00676381	0.297961
Cmtm8	gCap	0.00701563	0.467452
Dnajb6	gCap	0.00702695	0.260837
Dusp1	gCap	0.00704055	0.309582
St13	gCap	0.00773127	0.359833
B3galnt1	gCap	0.00794694	3.02536
Zfp995	gCap	0.00812933	1.65857
Gstp1	gCap	0.00826601	1.18763
Rhot2	gCap	0.00858658	1.60266
Hlx	gCap	0.00898819	0.408684
Dusp10	gCap	0.00908334	1.85027
Mapre3	gCap	0.00916964	1.85027
Hexdc	gCap	0.0101113	1.04808
Ndufb6	gCap	0.0101322	0.325876
5031439G07Rik	gCap	0.0101827	0.834672
Gas1	gCap	0.0107568	2.61032
Gm26857	gCap	0.0110815	2.91844
Rerg	gCap	0.0110822	3.30546
Sox18	gCap	0.0117208	0.352397
Aak1	gCap	0.0118133	0.407034
Med7	gCap	0.0118826	0.475798
Polr3h	gCap	0.0121809	1.14
Evi5l	gCap	0.0121849	1.04112
Etfa	gCap	0.0122782	0.399241
Ndufab1	gCap	0.0125377	0.251684
Rgcc	gCap	0.0127407	0.312115
Mrpl33	gCap	0.0127665	0.293768
2810408A11Rik	gCap	0.0128915	1.53993
2700081O15Rik	gCap	0.0130326	0.621356
Lsm4	gCap	0.0131555	0.418354
Mospd1	gCap	0.0136704	0.473946
Wdyhv1	gCap	0.0139068	0.934208
Ddx28	gCap	0.0139804	1.16553
Dnajc24	gCap	0.014363	0.570517
Fbxl20	gCap	0.0147466	0.709854
Glrx3	gCap	0.0151355	0.28521
Ovca2	gCap	0.0154882	2.80296
Espl1	gCap	0.015926	1.65096
Mettl17	gCap	0.0163213	1.07598
Rbks	gCap	0.0165439	1.59651
Intu	gCap	0.0167411	1.88097
Hist1h4i	gCap	0.0169055	0.954966
Mief1	gCap	0.0180482	0.762321
Timm17a	gCap	0.0187154	0.407157
Psma6	gCap	0.0191212	0.259927
Mia2	gCap	0.0191272	0.75259
Ccdc94	gCap	0.0191475	0.677432
Bex4	gCap	0.019245	1.28839
Trp53inp1	gCap	0.01931	0.39933
C330027C09Rik	gCap	0.0194247	0.91844
Atf7ip	gCap	0.0203591	0.394683
Mcf2l	gCap	0.0206971	0.433169
Gm8113	gCap	0.0207156	2.218
Aco2	gCap	0.0208409	0.367868
Ppm1b	gCap	0.0208565	0.546055
Slc17a5	gCap	0.0212656	0.641808
Tia1	gCap	0.021271	0.335974
Aasdhppt	gCap	0.0216164	0.461455
Ccng2	gCap	0.0216212	0.647988
Gm31834	gCap	0.0217087	2.80296
Igf2r	gCap	0.0217396	0.452864
Fbxl19	gCap	0.022364	0.802963
Slc9a6	gCap	0.0223715	1.0065
Foxm1	gCap	0.0225994	0.962162
Fancd2	gCap	0.0229706	1.67743
Maob	gCap	0.0230032	1.80296
Nrd1	gCap	0.0231945	0.300463
Ints6l	gCap	0.0232046	0.415447
Zfp697	gCap	0.0234273	0.802963
Erg28	gCap	0.0238085	0.419635
Ift88	gCap	0.024704	1.218
Klhl4	gCap	0.0255882	0.962162
Saal1	gCap	0.0266846	1.01318
Tasp1	gCap	0.0270722	1.33348
Pfdn4	gCap	0.0274826	0.434959
Zfp595	gCap	0.0278414	1.00227
Spg11	gCap	0.0280769	0.852716
Med9	gCap	0.028267	0.578998
Gosr2	gCap	0.028317	0.352486
Tmem216	gCap	0.0284237	1.43099
Armt1	gCap	0.0284474	0.983535
Vsig2	gCap	0.0284482	0.723892
Smim20	gCap	0.0285085	0.447868
Tmem191c	gCap	0.0290659	1.04397
Gm11131	gCap	0.0292532	1.48104
Gpatch11	gCap	0.0293742	0.58365
Vbp1	gCap	0.0294101	0.251424
Timm21	gCap	0.0295386	0.724353
Ethe1	gCap	0.0296092	0.821342
Psmb2	gCap	0.0296464	0.256475
Mib2	gCap	0.0301305	0.852716
Cdk11b	gCap	0.0301311	0.322337
H2-Ob	gCap	0.0305331	2.53993
Gm3468	gCap	0.0305335	2.67743
1700102P08Rik	gCap	0.0305335	2.67743
Ctla4	gCap	0.0305341	2.38793
Clec4e	gCap	0.0305341	2.38793
Plcl2	gCap	0.030893	1.61032
Chrna1os	gCap	0.0310095	1.95497
Ptprc	gCap	0.0310999	1.45504
A430105J06Rik	gCap	0.0313764	1.218
Gys1	gCap	0.0315452	1.53993
Ttf2	gCap	0.0316523	0.633038
Bbs2	gCap	0.031723	1.38793
Usp9x	gCap	0.0327298	0.281904
Zfp28	gCap	0.0329479	0.707385
Slc24a5	gCap	0.0331085	0.449816
Sh3tc2	gCap	0.0332512	0.697994
Dynlt3	gCap	0.0334984	0.254598
Abhd14a	gCap	0.0337044	0.802963
Rev3l	gCap	0.0340112	0.378178
Sdf2	gCap	0.0344549	0.476218
Cfap43	gCap	0.0347328	0.821342
Nsmce1	gCap	0.0349406	0.436708
Tmem198b	gCap	0.0350861	0.785041
Vps39	gCap	0.0351079	1.19201
Pcdhga9	gCap	0.0352891	1.38793
Nusap1	gCap	0.0358253	0.853589
Kif3a	gCap	0.0359834	0.529945
Rnf121	gCap	0.0369698	0.375542
Rchy1	gCap	0.0383594	0.3373
Snca	gCap	0.0387705	1.57164
Tmem138	gCap	0.0387911	0.934208
Mrpl10	gCap	0.038907	0.65096
Eral1	gCap	0.0395659	0.829435
Cops7a	gCap	0.0397448	0.481035
Adcy4	gCap	0.039775	0.333478
BC002059	gCap	0.0398221	1.218
Bace2	gCap	0.040212	0.723892
Raet1e	gCap	0.0406333	1.33348
1700025G04Rik	gCap	0.0406377	0.90081
Oard1	gCap	0.0407743	0.252352
Rasa1	gCap	0.0408251	0.327764
Dym	gCap	0.0410147	0.774394
Six5	gCap	0.0411569	1.13554
Spred3	gCap	0.0413559	1.1722
Scly	gCap	0.041424	0.748515
Usmg5	gCap	0.041612	0.276081
N4bp2l2	gCap	0.0418076	0.264236
Uevld	gCap	0.0421264	0.846032
Slc16a6	gCap	0.0421394	1.04808
Cep57l1	gCap	0.0421759	0.561955
Thop1	gCap	0.0424939	0.555036
Gm14295	gCap	0.0425064	1.80296
Letm1	gCap	0.042871	0.359662
Tmem128	gCap	0.0429872	0.280542
Sema3e	gCap	0.0431352	2.38793
AC174678.1	gCap	0.0431352	2.38793
Ikzf1	gCap	0.0431352	2.38793
L2hgdh	gCap	0.0431356	2.53993
Serac1	gCap	0.0431356	2.53993
Degs2	gCap	0.0431361	2.218
Cryzl1	gCap	0.0442307	0.611915
Nudt5	gCap	0.0443805	0.559038
Gtf2e2	gCap	0.045124	0.480016
Magohb	gCap	0.0452977	0.467477
Hbb-bt	gCap	0.0453814	2.90097
Ulk4	gCap	0.0456754	0.683664
Zfp979	gCap	0.0458185	0.624626
Fam103a1	gCap	0.04641	0.506346
Ttbk2	gCap	0.0471642	0.539929
Mrps17	gCap	0.0473672	0.25726
Ofd1	gCap	0.0474565	0.596512
Cep55	gCap	0.0474884	0.851873
Tnpo1	gCap	0.0478454	0.365558
Adgra3	gCap	0.0478594	0.308198
BC031181	gCap	0.0479957	0.390891
Pcyox1l	gCap	0.0481826	0.877925
Snw1	gCap	0.048586	0.299355
Lrrk2	gCap	0.0492654	0.372034
Acot13	gCap	0.0494824	0.782785
Rassf2	gCap	0.0497574	0.534474
Prdm8	gCap	0.0499537	0.266095
Ddx3y	aCap	8.15e-13	6.42077
Eif2s3y	aCap	6.58e-06	3.14223
Srsf11	aCap	1.03e-05	0.587061
Hspe1	aCap	3.97e-05	0.623413
Pdcl3	aCap	9.09e-05	1.01603
Lamtor2	aCap	0.000152392	0.545683
Uty	aCap	0.000180036	3.51663
Rps9	aCap	0.000199841	0.254879
Rpl11	aCap	0.00021287	0.32828
Psmb3	aCap	0.000307723	0.512237
1110004F10Rik	aCap	0.00057827	0.563669
Ptp4a2	aCap	0.000590138	0.444101
Rbms3	aCap	0.000740675	1.0167
Oat	aCap	0.000870699	0.846777
Hmces	aCap	0.00126865	2.75658
Olfml3	aCap	0.00128299	1.03644
Tcf21	aCap	0.0014795	0.609738
Tes	aCap	0.00183037	2.23534
Odc1	aCap	0.00184882	1.51663
Tgfb2	aCap	0.00209981	1.00883
Ghr	aCap	0.00210566	0.465956
Psma5	aCap	0.00210605	0.441386
Fan1	aCap	0.00213619	3.70927
Lrp1	aCap	0.00214871	1.64369
Vcan	aCap	0.00225248	0.790701
Rwdd1	aCap	0.00240799	0.490968
Rbbp6	aCap	0.00290829	0.357686
Natd1	aCap	0.00312471	3.1947
Coa3	aCap	0.00330407	0.593797
Ndufab1	aCap	0.00377594	0.332898
Pbx1	aCap	0.00382582	0.474809
Htra1	aCap	0.00426524	0.66298
Lamb1	aCap	0.00430794	1.18253
Fhl1	aCap	0.00434391	0.593797
Polr2f	aCap	0.00452606	0.488629
Loxl1	aCap	0.0046259	0.709274
Hnrnpl	aCap	0.00491389	0.363887
Qrsl1	aCap	0.00515527	2.24533
Commd3	aCap	0.00519916	0.458808
Ltbp2	aCap	0.00524684	0.701856
Mmp2	aCap	0.00537631	0.553356
Eny2	aCap	0.00552705	0.342179
Ets1	aCap	0.00591578	0.32627
Hpgd	aCap	0.0064504	0.338313
Ndufb5	aCap	0.00706991	0.295866
Robo2	aCap	0.00708954	0.733121
Nr4a1	aCap	0.00743617	0.387346
Hs3st1	aCap	0.00763512	1.13151
Fnbp1	aCap	0.00803078	0.901919
Harbi1	aCap	0.00803944	2.63527
Ubap2l	aCap	0.00810353	0.482765
Colec12	aCap	0.00812639	0.994003
Nexn	aCap	0.00843324	0.550844
Ngly1	aCap	0.00858418	0.951247
Klf6	aCap	0.00902827	0.622449
Cox6b1	aCap	0.00921662	0.276898
Adh1	aCap	0.0103658	0.67028
Rgs2	aCap	0.0104176	0.889846
Wdr82	aCap	0.0111815	1.33844
Copb2	aCap	0.0113093	0.521439
Tmem258	aCap	0.011393	0.277867
Comt	aCap	0.0114471	0.473855
Shisa9	aCap	0.0116685	2.91091
Foxk1	aCap	0.0119482	1.03942
Mgp	aCap	0.01196	0.510617
Chchd2	aCap	0.0120098	0.252792
Kdm5d	aCap	0.0120191	1.97231
Ube2n	aCap	0.0120809	0.335257
Lemd2	aCap	0.0124759	0.926865
S100a13	aCap	0.0124932	0.26441
Syncrip	aCap	0.0126704	0.355403
Celf2	aCap	0.0127767	0.492315
Prkg1	aCap	0.0131133	1.80238
Cct5	aCap	0.0132533	0.293599
Meox2	aCap	0.013528	0.939887
Ube2e3	aCap	0.0138212	0.274578
Vdac1	aCap	0.013965	0.302849
Dnajb6	aCap	0.0141059	0.2949
Magoh	aCap	0.0143768	0.45253
Gm36028	aCap	0.0143998	2.84678
Slit2	aCap	0.0144749	0.643686
Pcbp2	aCap	0.0145411	0.295971
Tmtc1	aCap	0.0146578	2.08779
Zc3h10	aCap	0.0147835	1.97231
Pcdhgc4	aCap	0.0153583	1.22865
Picalm	aCap	0.015557	0.48017
Trp53inp2	aCap	0.0156765	1.15288
Nfya	aCap	0.0159655	0.950282
Aspn	aCap	0.016373	0.564224
Fbln1	aCap	0.016449	1.00402
Atp6v0e	aCap	0.0165095	0.309488
0610009B22Rik	aCap	0.0169039	0.905194
Igf1	aCap	0.0171769	0.439185
Pdcd5	aCap	0.0172086	0.394802
Sdc2	aCap	0.0173233	0.811844
Eloc	aCap	0.0178455	0.331437
Eif3i	aCap	0.0178643	0.280431
Ranbp1	aCap	0.0183924	0.36873
Copz1	aCap	0.0185207	1.00626
Sod2	aCap	0.0185798	0.639264
2610507B11Rik	aCap	0.0185831	0.790701
Nr2f2	aCap	0.0191677	0.50599
Adamts1	aCap	0.0195214	0.340212
Atp11b	aCap	0.0199894	0.615152
Maf	aCap	0.0204608	0.733121
Podxl2	aCap	0.0205415	2.24533
Sub1	aCap	0.0208418	0.348457
Serpinc1	aCap	0.0208895	1.91091
Thoc2	aCap	0.0210397	0.302954
Nxt2	aCap	0.021206	2.70927
Zbtb25	aCap	0.0212078	2.84678
Atxn7l2	aCap	0.0212091	2.97231
Ogn	aCap	0.0212099	3.38735
Enpep	aCap	0.0212677	0.856831
Acox3	aCap	0.0216689	1.53419
Tbc1d7	aCap	0.0221097	1.52485
Mtap	aCap	0.0221721	1.08779
Mfap5	aCap	0.0227542	1.43797
Lmnb2	aCap	0.0228471	1.17162
Pex5	aCap	0.0228793	1.08779
Zfp770	aCap	0.0239986	1.97231
Gnl3	aCap	0.0240825	0.754128
Meg3	aCap	0.0242493	0.922268
Ppp1r14a	aCap	0.0242599	0.50764
Sap130	aCap	0.0242896	1.80238
Rcn3	aCap	0.0242956	0.565683
Rheb	aCap	0.0247654	0.253892
Lemd3	aCap	0.0247741	1.30488
Pdlim3	aCap	0.0248285	1.30488
Gmds	aCap	0.0248285	1.26181
Prkca	aCap	0.0248658	2.38735
Pfas	aCap	0.0249521	2.47481
Atp5s	aCap	0.0249521	2.29424
Morc3	aCap	0.0251639	0.99878
Dpt	aCap	0.0251848	0.448228
Abhd18	aCap	0.0252278	1.97231
Ogt	aCap	0.0253044	0.296833
Hhip	aCap	0.0257932	1.09517
Ston1	aCap	0.0258002	0.927914
Ndc1	aCap	0.0259483	1.70927
Rtf1	aCap	0.026344	0.356095
Pde5a	aCap	0.0267304	0.494261
Uqcrb	aCap	0.0272524	0.26979
Tpgs1	aCap	0.0273097	0.582362
Exoc1	aCap	0.0281373	1.16871
Slc30a7	aCap	0.0284455	1.00206
Rabgef1	aCap	0.0288756	0.972308
Slc25a17	aCap	0.0291492	0.851293
Rpl7a	aCap	0.0296709	0.375569
Fdx1	aCap	0.02988	0.683739
Copb1	aCap	0.0300186	0.477544
Kif13a	aCap	0.0300933	0.913415
Ddx39b	aCap	0.0305355	0.289165
Zfp317	aCap	0.0307032	1.47481
Ccdc117	aCap	0.0307707	1.52485
Col1a2	aCap	0.0307823	0.292756
Ints14	aCap	0.0310675	1.33488
Rbm14	aCap	0.0310746	1.12431
Dnaaf2	aCap	0.0313395	2.55727
Zfp873	aCap	0.0313415	2.70927
Sall1	aCap	0.0313415	2.84678
2010005H15Rik	aCap	0.0313415	2.70927
Ly6d	aCap	0.0313427	2.97231
Zyx	aCap	0.0315584	0.413818
Fam172a	aCap	0.0315685	0.833146
Aaas	aCap	0.0317861	1.23534
Ippk	aCap	0.0320679	0.667454
Mrps14	aCap	0.0323843	0.382071
5031425E22Rik	aCap	0.0325917	0.674227
Snrpd1	aCap	0.0339614	0.327757
Gt(ROSA)26Sor	aCap	0.0342719	0.557271
Pgls	aCap	0.0343209	0.255786
Rarres2	aCap	0.0343803	0.367717
Fam114a2	aCap	0.0344159	0.696296
Uba1	aCap	0.0344352	0.54082
Gtf3c5	aCap	0.0345345	1.80238
Rpl27	aCap	0.0345345	1.88985
Mtfr1	aCap	0.0347428	1.52485
Ppdpf	aCap	0.0349742	0.426078
Col5a1	aCap	0.0352389	0.539349
Sfn	aCap	0.0355972	1.13458
Srp9	aCap	0.035732	0.296507
Gtpbp10	aCap	0.0363706	1.26181
Adamtsl5	aCap	0.0365257	2.08779
Plxdc2	aCap	0.0368631	0.443929
Itpripl1	aCap	0.0370937	1.12431
Thra	aCap	0.0373776	0.294236
Higd1b	aCap	0.0375722	1.70927
Dnah12	aCap	0.037834	1.50282
Ttc28	aCap	0.0379253	0.28118
Bloc1s4	aCap	0.0386247	0.846777
Col6a3	aCap	0.0390235	0.297148
Eef1d	aCap	0.0397675	0.26514
Sbf2	aCap	0.0399513	0.419767
Fbln5	aCap	0.0403869	0.39952
Nme6	aCap	0.040593	1.0312
Ppig	aCap	0.0407663	0.324152
Sgk3	aCap	0.0411898	1.14223
Cnot9	aCap	0.0418916	1.3467
Basp1	aCap	0.0421019	0.440457
Mrpl33	aCap	0.0422954	0.258187
Ssr4	aCap	0.0423314	0.285134
Tnfrsf12a	aCap	0.0435308	1.17162
Mtss1l	aCap	0.0438782	0.492699
Mrps21	aCap	0.0443017	0.37417
Agtpbp1	aCap	0.0445146	1.17584
Cdk4	aCap	0.0448255	0.352242
Fam57a	aCap	0.0457641	0.685026
Fam20b	aCap	0.0458029	1.10981
Asnsd1	aCap	0.0464815	1.09784
Gm14167	aCap	0.0465414	2.38735
Zfp709	aCap	0.0465414	2.38735
Magee1	aCap	0.0465433	2.70927
Gm15614	aCap	0.0465433	2.55727
Zc4h2	aCap	0.0465453	2.1947
Mfsd3	aCap	0.0465453	2.1947
Zfp119b	aCap	0.0465453	2.1947
Eif4a2	aCap	0.0469142	0.275924
Tmem165	aCap	0.0480132	0.315644
Rpl22l1	aCap	0.0482262	0.325945
Tmem251	aCap	0.0483136	0.972308
Arl1	aCap	0.0484834	0.278705
Zfp809	aCap	0.0487287	2.05031
Ttc21b	aCap	0.0490165	1.88985
Ap4b1	aCap	0.0490166	1.97231
Selplg	aCap	0.0490166	1.80238
Med10	aCap	0.0492279	0.449407
Cldn34c1	aCap	0.0495331	1.26181
Ccser2	Art	0.000103113	1.52787
H3f3a	Art	0.000414736	0.43026
Crim1	Art	0.00044792	1.1352
Ddx3y	Art	0.000920509	3.15287
Ppp2r3a	Art	0.000969122	2.75694
Nap1l1	Art	0.000992215	1.40948
Ttc9c	Art	0.00110241	3.4159
Foxf1	Art	0.00168772	0.974136
Amfr	Art	0.00247015	1.71847
Hypk	Art	0.00309837	2.44761
Eif2s3y	Art	0.00310354	3.96845
Smad6	Art	0.00348956	0.929857
Klhl5	Art	0.0039612	1.54144
Hnrnpf	Art	0.00396255	0.548542
Tug1	Art	0.00419958	1.88753
Bcap31	Art	0.00425305	1.09398
Tmem26	Art	0.00461303	2.50901
Pex19	Art	0.00475744	1.50901
Stard9	Art	0.00475751	1.23693
Nes	Art	0.0048038	1.2639
Rpn1	Art	0.00512394	1.74605
Nrros	Art	0.00604544	1.92405
1110038F14Rik	Art	0.006753	0.901331
Degs1	Art	0.00680761	0.941973
Skil	Art	0.00752432	1.14842
Ddt	Art	0.00759463	2.50901
Matr3	Art	0.00774608	0.988181
Myadm	Art	0.00816868	1.53649
Phykpl	Art	0.00817775	2.96845
Kansl1l	Art	0.00820567	3.09398
Fam193a	Art	0.00869387	2.09398
Appbp2	Art	0.00873505	1.59648
Pcbp2	Art	0.00890559	0.544638
Scoc	Art	0.0090639	1.09398
Phf20l1	Art	0.010286	0.939648
Rps6ka3	Art	0.0107074	1.29328
Pde3a	Art	0.0108596	0.695892
Mef2a	Art	0.0110647	0.715465
Plac8	Art	0.0111821	1.12227
Luc7l	Art	0.0113487	1.73141
Irf2bp2	Art	0.011934	1.2639
Ctbp1	Art	0.0121636	1.31637
Ppp2cb	Art	0.0121876	2.4159
Dynll2	Art	0.0122289	1.44761
Timp3	Art	0.0122635	1.32346
Atf6b	Art	0.0125728	2.20945
Ammecr1l	Art	0.0125728	2.20945
Hook3	Art	0.0126917	0.80447
Snx17	Art	0.0127255	1.38348
Ptprd	Art	0.0132749	2.96845
Fam160b2	Art	0.0133307	2.67894
Emp1	Art	0.014313	0.818342
Ndufaf4	Art	0.0149144	2.01151
Cryzl1	Art	0.0149144	2.01151
Lmnb1	Art	0.0149144	1.92405
Mdk	Art	0.015011	0.830942
Rap1a	Art	0.0150206	0.666555
Ech1	Art	0.0153473	0.847816
Cish	Art	0.0153621	1.83094
Pfdn4	Art	0.0156711	1.4159
Scaf8	Art	0.0157499	1.50901
Sema6a	Art	0.016079	1.11907
Klf7	Art	0.0161751	0.600162
Tbl1xr1	Art	0.0163936	1.73141
Arhgef2	Art	0.0181465	1.09398
Ccdc85b	Art	0.0183123	0.678939
Ttc28	Art	0.0186467	0.721317
Cep85l	Art	0.0188539	1.24598
Commd1	Art	0.018957	1.01803
Pabpc1	Art	0.0193106	0.454566
Zmynd11	Art	0.0199203	1.23693
Mtss1	Art	0.0201407	1.23148
Casc4	Art	0.0203059	1.39654
Ap2m1	Art	0.0203082	1.01803
Clint1	Art	0.0203221	1.38348
Cwc22	Art	0.0203346	2.09398
Herc4	Art	0.020926	1.35701
Tcf4	Art	0.0210237	0.442313
Carf	Art	0.0213296	2.67894
Hbb-bt	Art	0.0213296	2.67894
Hlcs	Art	0.0213296	2.67894
Rbbp5	Art	0.0213676	2.83094
Wrap73	Art	0.0213676	2.96845
Acad11	Art	0.0214185	2.50901
Acot13	Art	0.0214185	2.50901
Mipol1	Art	0.0214185	2.50901
Rprd1b	Art	0.0223086	1.64652
Rab1b	Art	0.0223129	1.5794
Enc1	Art	0.0224172	2.09398
Ostf1	Art	0.0226402	0.786548
Rnasel	Art	0.0231276	2.01151
Npm1	Art	0.023806	0.404316
Zfp397	Art	0.0239126	1.73141
Srsf1	Art	0.0240384	1.24598
Cyb5r3	Art	0.0242567	0.628313
Hbp1	Art	0.0245434	0.818342
Washc4	Art	0.0247823	1.31637
Prdx1	Art	0.0251717	0.47864
Ndufs7	Art	0.0251731	0.80447
Hpgd	Art	0.0252586	0.848864
Chchd2	Art	0.0254204	0.310353
Fam198b	Art	0.0270215	1.00378
Map4	Art	0.0272705	0.961526
Mest	Art	0.027278	1.94959
Yes1	Art	0.0274882	0.772048
Nab1	Art	0.0283558	1.16109
Psme4	Art	0.0283558	1.16109
Dusp11	Art	0.0285427	0.941973
Nat9	Art	0.028835	1.50901
Kdelr2	Art	0.0292771	0.614367
Trip10	Art	0.0300945	1.28662
Rasa1	Art	0.0304173	1.06155
Dach1	Art	0.0310799	1.71065
Dis3l2	Art	0.0320923	2.09398
Snx27	Art	0.0320923	2.09398
Tmem100	Art	0.0322172	0.549529
Uqcr11	Art	0.0325905	0.594405
Vegfa	Art	0.0326601	0.640258
Hnrnpc	Art	0.0326718	0.614367
Sec14l1	Art	0.0327377	0.811576
Galnt4	Art	0.0335427	1.83094
Fbxo8	Art	0.0335427	1.83094
Dgkh	Art	0.034085	1.0565
Cdh5	Art	0.0341346	0.407664
Notch4	Art	0.0342039	0.691217
Gm16536	Art	0.0342397	2.67894
Mief1	Art	0.0342397	2.50901
Plxdc2	Art	0.0342802	2.67894
Gtf2a2	Art	0.0342886	0.710648
Timm8a1	Art	0.0343208	2.31637
Dhx32	Art	0.0343208	2.31637
Dis3l	Art	0.0343208	2.31637
N4bp1	Art	0.0343291	0.924051
Prrc2a	Art	0.0343879	1.29751
Tead1	Art	0.0346806	1.96845
Hmgb3	Art	0.034926	0.871584
Narf	Art	0.0358534	1.24598
Csrp1	Art	0.0363273	0.710648
3830406C13Rik	Art	0.0365361	2.01151
Ubald1	Art	0.0365383	1.83094
Ndufa2	Art	0.0366186	0.426551
Pdcd4	Art	0.0366991	1.46321
Lrrc8c	Art	0.037439	1.09398
Ammecr1	Art	0.0376538	1.92405
Dip2c	Art	0.0376538	1.73141
Med15	Art	0.0376538	1.73141
Naxe	Art	0.0377165	0.99444
Kat6b	Art	0.0383385	1.74605
Actr3	Art	0.0385114	0.611375
Sel1l	Art	0.0386849	0.896037
Osbpl11	Art	0.0387752	1.73141
Mmd	Art	0.0393308	1.24598
Tomm34	Art	0.0393414	1.50901
Prex1	Art	0.0393414	1.59648
Trak1	Art	0.0393414	1.50901
Mcur1	Art	0.0393414	1.50901
Rhoa	Art	0.0397824	0.323458
Fry	Art	0.0407234	1.50901
Ddx19a	Art	0.0407234	1.50901
Bax	Art	0.04111	0.596476
Dlgap4	Art	0.0415522	1.20089
Trappc4	Art	0.0425997	0.724027
Aga	Art	0.0438852	1.4159
Atrx	Art	0.0440469	0.536759
Usp9x	Art	0.0442735	0.933511
Lnpep	Art	0.0448689	0.956473
Map3k8	Art	0.0452165	1.31637
Scn3b	Art	0.0455074	0.968445
Unc45b	Art	0.0463269	1.59648
Zbtb20	Art	0.0464162	0.367541
Entpd1	Art	0.0464639	1.09398
Tor2a	Art	0.0465582	1.20945
Nfkbil1	Art	0.0465582	1.20945
Wwtr1	Art	0.0470263	0.670477
Dnmt3a	Art	0.0471532	0.941973
Sik3	Art	0.0476696	1.09398
Tspan2	Art	0.0477815	1.00087
Ctdsp2	Art	0.0481897	0.901331
Tmem176a	Art	0.0489122	0.64228
Anapc10	Art	0.048995	0.871584
Wdr83os	Art	0.0490844	0.968445
Ndufa7	Art	0.049359	0.52366
Gm16286	Art	0.0495965	0.696641
Eif1ax	Art	0.0496958	0.830942
Rpl22l1	Vein	0.00013671	0.662472
Ddx3y	Vein	0.001206	4.0276
Rpl26	Vein	0.0027477	0.298619
Txn1	Vein	0.00276391	0.504043
Rps4x	Vein	0.00320922	0.253947
BC028528	Vein	0.00340465	1.07874
Glb1	Vein	0.00378135	2.08901
Oaz1	Vein	0.00405436	0.38914
Atp5d	Vein	0.00458676	0.354017
Atp5g3	Vein	0.00491995	0.894502
Obsl1	Vein	0.00639104	1.82597
Foxf1	Vein	0.00672272	0.635287
Dcp1a	Vein	0.00843797	2.20448
Eif2s3y	Vein	0.00844879	2.96347
Ermard	Vein	0.0084743	3.08901
Sipa1l2	Vein	0.00850715	3.3114
Polr2f	Vein	0.00930201	1.06204
Tmem59	Vein	0.00979793	0.47952
Fstl1	Vein	0.0101006	0.441307
AY036118	Vein	0.0110152	0.657588
H2-Q7	Vein	0.0112933	1.50404
Ccdc34	Vein	0.0123067	1.25893
Lifr	Vein	0.0130159	0.87488
Dpt	Vein	0.0131087	2.3114
Setd1b	Vein	0.0134427	1.37851
Rnaseh2a	Vein	0.0135751	2.08901
Ctsb	Vein	0.0136247	1.03747
Ammecr1	Vein	0.0136767	2.67397
H3f3a	Vein	0.0138576	0.347856
Mbnl1	Vein	0.0138857	0.625349
Cst3	Vein	0.0142368	0.515538
Rpl11	Vein	0.0144658	0.315073
Bet1	Vein	0.0144949	1.41093
Itm2b	Vein	0.015735	0.369332
Cox6b1	Vein	0.0164317	0.563749
Ifitm2	Vein	0.0164734	0.374096
Ech1	Vein	0.0168777	0.963474
Sypl	Vein	0.0172422	0.588107
Dynll1	Vein	0.0179965	0.349533
Ncoa3	Vein	0.0189107	1.67397
Snrpe	Vein	0.0191019	0.496005
Arid1b	Vein	0.0198052	0.977974
Calcrl	Vein	0.0206989	0.324654
Fam160b2	Vein	0.0210514	2.08901
Pabpc1	Vein	0.0214868	0.452204
Rpa3	Vein	0.0216154	1.76708
Fuom	Vein	0.021689	1.96347
Dhrs7b	Vein	0.021689	1.96347
Btf3l4	Vein	0.0217798	2.67397
Bloc1s3	Vein	0.0217798	2.67397
Rars2	Vein	0.0218143	2.82597
Svip	Vein	0.0218603	2.50404
Tmtc4	Vein	0.0218603	2.50404
Kbtbd3	Vein	0.0218603	2.50404
Irgm2	Vein	0.0218603	2.50404
Pomt2	Vein	0.0218603	2.50404
Lmf1	Vein	0.0218603	2.50404
Tmem50a	Vein	0.0219377	0.811471
Ywhah	Vein	0.022339	0.603578
Ifitm3	Vein	0.0223711	0.316727
Comt	Vein	0.0226301	1.1445
H3f3b	Vein	0.0231349	0.34126
Ppic	Vein	0.0235247	0.41434
Manf	Vein	0.0243489	0.863124
Cdc14a	Vein	0.025634	1.72643
Clcn7	Vein	0.025634	1.72643
Cd9	Vein	0.0257809	0.440654
Nmt2	Vein	0.0261935	0.851966
Cd2ap	Vein	0.027368	0.641546
Nop56	Vein	0.0276796	1.50404
Picalm	Vein	0.0285262	0.73434
Chd2	Vein	0.0289892	1.01862
Stim1	Vein	0.0298102	1.41093
Rdx	Vein	0.0305048	0.406432
Timm13	Vein	0.0308847	0.717036
Atp6v0e	Vein	0.0311518	0.545863
Myl12b	Vein	0.0320576	0.504043
Selenok	Vein	0.0321166	0.400538
Klhl4	Vein	0.0330422	2.08901
Tbp	Vein	0.0330422	2.08901
Thbd	Vein	0.0331605	0.635287
Decr2	Vein	0.0335566	1.96347
Sgip1	Vein	0.0344324	1.82597
Mfsd11	Vein	0.0344324	1.82597
Gbp8	Vein	0.0347943	2.50404
Grk3	Vein	0.0347943	2.50404
Wdr34	Vein	0.0348674	2.3114
Bmx	Vein	0.0348674	2.3114
Mfsd8	Vein	0.0348674	2.3114
Cyp2j9	Vein	0.0348674	2.3114
Zfp780b	Vein	0.0348674	2.3114
Acad11	Vein	0.0348674	2.3114
Kdm5d	Vein	0.0348674	2.3114
Calr	Vein	0.0348838	0.418651
Pcbp2	Vein	0.0356068	0.481675
Rps27l	Vein	0.0368004	0.601653
Tmem30a	Vein	0.0375304	0.789445
Cd81	Vein	0.0381991	0.390007
Copa	Vein	0.0385473	0.757799
Gm20696	Vein	0.0387425	1.43004
Lgals1	Vein	0.0388035	0.779677
Srp14	Vein	0.0389662	0.484414
Morc2a	Vein	0.0390949	1.72643
Atp5f1	Vein	0.0394363	0.504043
Dgkq	Vein	0.0400185	1.24101
Tcf21	Vein	0.0400185	1.24101
Prss23	Vein	0.040032	0.530274
Snx10	Vein	0.0401952	1.61952
Dpp9	Vein	0.0401952	1.72643
Cnbp	Vein	0.0401983	0.514931
D930016D06Rik	Vein	0.0420468	1.50404
Uqcrb	Vein	0.0445481	0.413277
Ctsz	Vein	0.0449117	0.870825
Calml4	Vein	0.0458453	0.814383
Mfap4	Vein	0.0458671	0.504043
Mrpl48	Vein	0.0461036	1.34054
Hbb-bs	Vein	0.0467697	1.19794
Mylk	Vein	0.0467848	1.24101
Col1a2	Vein	0.047626	0.673968
Ntn4	Vein	0.0486414	1.01862
Mfsd1	Vein	0.0492154	1.15612
Zeb2	Vein	0.0497693	1.2854
Dpysl2	EndoMT	0.000451106	0.53331
Sf3b6	EndoMT	0.00135953	0.525646
Bclaf1	EndoMT	0.00339591	0.557416
Mcrs1	EndoMT	0.00367971	2.32193
Tmem123	EndoMT	0.00377026	3.82443
Foxp1	EndoMT	0.00390712	0.357978
4833439L19Rik	EndoMT	0.0042816	4.43741
Blmh	EndoMT	0.00497463	1.41828
Cd47	EndoMT	0.00526016	0.418143
Twistnb	EndoMT	0.0071321	2.09954
Ranbp1	EndoMT	0.00727826	0.448874
Xpo1	EndoMT	0.00771747	3.12163
Nup88	EndoMT	0.00843408	3.90689
Btbd2	EndoMT	0.00843658	4.05889
Laptm4a	EndoMT	0.00995151	0.341037
Socs3	EndoMT	0.0102529	0.372554
Ube2l6	EndoMT	0.0118342	3.90689
Fzd4	EndoMT	0.0118352	4.28129
Dhx30	EndoMT	0.0118374	3.85244
Ppic	EndoMT	0.0134252	0.277702
Egr1	EndoMT	0.0146071	0.323454
Rap2a	EndoMT	0.016227	0.432111
Fkbp9	EndoMT	0.0163397	0.332186
Zhx3	EndoMT	0.0166145	4.00998
Rfc1	EndoMT	0.016615	4.1062
Polr2h	EndoMT	0.0166174	3.73697
Timmdc1	EndoMT	0.0166175	3.73697
Tial1	EndoMT	0.0175395	1.78943
Adgrl2	EndoMT	0.0182682	0.316122
Pnpla8	EndoMT	0.0186215	1.77091
Klf4	EndoMT	0.0199872	0.289507
Suclg2	EndoMT	0.0208552	3.28129
Dag1	EndoMT	0.0209703	3.43741
Ppig	EndoMT	0.0211888	0.419699
Vapa	EndoMT	0.0218249	0.350475
Trabd2b	EndoMT	0.0224419	2.50956
Ctla2a	EndoMT	0.0230923	0.628713
Arhgdia	EndoMT	0.0232719	0.251539
Wdr12	EndoMT	0.0233571	3.61143
Gmnn	EndoMT	0.0233571	3.61143
Sec23a	EndoMT	0.023358	3.85244
Stk40	EndoMT	0.0233591	3.73697
Maml1	EndoMT	0.0233591	3.67557
Cox5b	EndoMT	0.0237039	0.265772
H2-K1	EndoMT	0.0243098	2.12163
Eprs	EndoMT	0.0244495	0.276961
Gnb2	EndoMT	0.0267919	0.250466
Plk2	EndoMT	0.0268389	0.459185
Ndufa7	EndoMT	0.0276008	0.409391
Junb	EndoMT	0.0277267	0.250918
Dnajc19	EndoMT	0.0280904	1.31494
Mtx2	EndoMT	0.0282511	1.1062
Mrps12	EndoMT	0.0288589	1.59946
Ap3b1	EndoMT	0.0294675	3.05889
Zfp36l1	EndoMT	0.0302666	0.421508
Man2a2	EndoMT	0.030472	2.47393
Slc25a24	EndoMT	0.0306352	2.3744
Arfgef1	EndoMT	0.0306441	2.61143
Kdelr3	EndoMT	0.0309573	1.05471
Crnkl1	EndoMT	0.0316795	2.1964
Arl8a	EndoMT	0.0316889	2.152
Sae1	EndoMT	0.0321436	1.25634
Adk	EndoMT	0.0325074	1.6545
Med7	EndoMT	0.032881	3.32193
Rpain	EndoMT	0.0328829	3.61143
Ufl1	EndoMT	0.0328839	3.73697
Cxcl1	EndoMT	0.0328839	3.95936
Tcea3	EndoMT	0.0328842	3.54432
Spcs3	EndoMT	0.0328842	3.54432
Pqbp1	EndoMT	0.0328858	3.32193
Cnot3	EndoMT	0.0329507	1.78427
Rras	EndoMT	0.0333374	0.433897
Serpinh1	EndoMT	0.0349653	0.346783
Mif	EndoMT	0.0353643	0.403875
Snrpa	EndoMT	0.0374946	0.852443
Lamtor2	EndoMT	0.0404111	0.280671
Rars	EndoMT	0.0409051	3.23947
Zyg11b	EndoMT	0.0415947	2.61143
Gnpnat1	EndoMT	0.0417624	1.82443
Clta	EndoMT	0.0419711	0.396506
Nt5c3b	EndoMT	0.0425361	2.3744
Iqgap1	EndoMT	0.0429412	0.264113
Mmp2	EndoMT	0.0437114	0.375968
Eif3c	EndoMT	0.0447722	0.330056
Tspan9	EndoMT	0.0449566	1.85244
Wdr1	EndoMT	0.0449861	1.43494
Pkd2	EndoMT	0.0451514	1.50564
Krit1	EndoMT	0.0459536	1.25154
Rdm1	EndoMT	0.0464161	3.32193
Oxa1l	EndoMT	0.0464202	2.95936
Gm11837	EndoMT	0.0464206	3.32193
Tshz3	EndoMT	0.0464206	3.152
Ccdc82	EndoMT	0.0464206	3.23947
Habp4	EndoMT	0.0464206	3.32193
Ptdss1	EndoMT	0.0464206	3.32193
Gucd1	EndoMT	0.0464216	3.54432
Fbf1	EndoMT	0.0464216	2.85244
Eif2s3y	EndoMT	0.0464216	3.47393
Sertad3	EndoMT	0.0464229	3.05889
Mapk8	EndoMT	0.0464229	3.152
Ice1	EndoMT	0.0464229	3.23947
Spsb3	EndoMT	0.0464234	3.39993
Phkg2	EndoMT	0.0464247	3.32193
Gtf3c6	EndoMT	0.0464476	1.90689
Got2	EndoMT	0.0467995	1.69632
Ext2	EndoMT	0.0472626	1.73697
Napa	EndoMT	0.0477374	1.38904
Gm26669	EndoMT	0.047917	1.56704
Tmed10	EndoMT	0.0482332	0.277098
Lmo4	EndoMT	0.0483573	0.360111
Prex2	EndoMT	0.0484418	0.325651
Ddx3y	Fibroblast	1.38e-103	5.83151
Eif2s3y	Fibroblast	2.91e-69	4.72049
Uty	Fibroblast	8.46e-22	4.46668
Kdm5d	Fibroblast	8.88e-21	4.16916
Hbb-bs	Fibroblast	1.13e-07	0.825778
B2m	Fibroblast	1.38e-07	0.37584
Ecm2	Fibroblast	4.87e-07	1.01143
Hba-a1	Fibroblast	2.14e-06	0.474866
CT025619.1	Fibroblast	9.17e-06	0.808587
Phf2	Fibroblast	1.48e-05	0.559309
Lepr	Fibroblast	2.06e-05	0.986018
Zfp36l1	Fibroblast	2.07e-05	0.25183
Ctsk	Fibroblast	2.19e-05	0.723649
Cyr61	Fibroblast	2.39e-05	0.543106
Fzd5	Fibroblast	3.04e-05	2.42441
Naalad2	Fibroblast	3.44e-05	1.25512
Zbtb20	Fibroblast	4.83e-05	0.260682
P4ha1	Fibroblast	5.06e-05	0.551995
Kank1	Fibroblast	8.83e-05	0.937426
Gm17501	Fibroblast	0.000121472	0.766239
Tspyl4	Fibroblast	0.00017722	1.29873
Pi15	Fibroblast	0.000259776	0.437099
Ip6k1	Fibroblast	0.000323852	0.487135
Arhgef10	Fibroblast	0.000343101	0.617719
Cd302	Fibroblast	0.000345666	0.322968
Cthrc1	Fibroblast	0.000348159	0.74015
Bnc2	Fibroblast	0.000348544	0.743339
Entpd2	Fibroblast	0.000374087	1.10109
Prickle1	Fibroblast	0.000418471	0.499655
Ctsf	Fibroblast	0.000453609	0.427953
Krtdap	Fibroblast	0.000459686	5.50036
Msi2	Fibroblast	0.000474196	0.39638
Ints8	Fibroblast	0.000478661	0.544461
Wdr61	Fibroblast	0.000510089	0.369288
Plrg1	Fibroblast	0.0005121	0.601142
Foxk1	Fibroblast	0.000551089	0.906837
Bst2	Fibroblast	0.00056815	0.337356
Comt	Fibroblast	0.0005752	0.289176
1810037I17Rik	Fibroblast	0.000595557	0.261932
Aoc3	Fibroblast	0.000613759	1.00156
Col15a1	Fibroblast	0.000648348	0.992567
Pcdh19	Fibroblast	0.000668037	1.22877
Mfap5	Fibroblast	0.000703019	0.655857
Txndc15	Fibroblast	0.000726868	0.368674
Tcf21	Fibroblast	0.000739992	0.32591
B230217C12Rik	Fibroblast	0.000823561	1.07676
Zc3hav1	Fibroblast	0.000833909	0.724821
Pdpk1	Fibroblast	0.000863522	0.403263
Myadm	Fibroblast	0.000876788	0.30748
Npdc1	Fibroblast	0.000892348	0.665785
Kcnab1	Fibroblast	0.000951306	1.89946
Zfp647	Fibroblast	0.00096752	0.959121
Ttc41	Fibroblast	0.000989688	2.53689
Erh	Fibroblast	0.000990542	0.377292
Usp32	Fibroblast	0.00107378	0.689739
Cxcl16	Fibroblast	0.00113587	0.650346
Papd5	Fibroblast	0.00114571	0.483663
Apc	Fibroblast	0.00123166	0.344527
Nelfe	Fibroblast	0.0012828	0.454233
Dlg4	Fibroblast	0.00130368	0.621777
Prpf40b	Fibroblast	0.00135794	0.551102
Tpst1	Fibroblast	0.00137459	0.550274
Anxa1	Fibroblast	0.00141637	0.294031
Dgcr8	Fibroblast	0.00142487	0.728029
Ncstn	Fibroblast	0.00143351	0.40587
Neil1	Fibroblast	0.00145079	1.32348
Usp38	Fibroblast	0.00146701	0.736991
Wwp1	Fibroblast	0.0016227	0.393682
Tmem199	Fibroblast	0.00171482	0.657182
Pak4	Fibroblast	0.00174776	0.700386
Aftph	Fibroblast	0.00176103	0.613044
Cdc73	Fibroblast	0.00176237	0.408042
Ssbp2	Fibroblast	0.00177321	0.421677
Tgfb3	Fibroblast	0.00179407	0.422853
Igsf10	Fibroblast	0.00183581	0.289224
Wisp1	Fibroblast	0.00183681	0.48818
Slc25a32	Fibroblast	0.00185751	0.74506
Gng3	Fibroblast	0.00188227	0.836448
Ppp1r21	Fibroblast	0.00192137	0.544363
Galk2	Fibroblast	0.001941	0.551609
Map3k8	Fibroblast	0.00196629	0.595908
1700019D03Rik	Fibroblast	0.00206121	1.93743
Gspt2	Fibroblast	0.00223242	1.48798
Plpp5	Fibroblast	0.00228027	0.568847
Hmgn3	Fibroblast	0.00230973	0.482064
Col14a1	Fibroblast	0.00232687	0.388408
Fam171b	Fibroblast	0.00234903	1.21496
2310061I04Rik	Fibroblast	0.00244678	0.654071
Sulf2	Fibroblast	0.00246413	0.67883
Rasl2-9	Fibroblast	0.00246822	2.30242
Cybrd1	Fibroblast	0.00261956	1.12185
Mxd1	Fibroblast	0.00265732	0.674391
Prkcd	Fibroblast	0.00283463	0.421411
Ntn1	Fibroblast	0.00284741	0.649897
Sobp	Fibroblast	0.00291584	0.862658
Mvb12b	Fibroblast	0.00293104	0.602476
Timp3	Fibroblast	0.00295103	0.390959
Nnmt	Fibroblast	0.00297167	0.416918
Washc3	Fibroblast	0.00302811	0.348886
Nkx6-1	Fibroblast	0.0030483	2.44378
Flt3l	Fibroblast	0.00316348	0.671915
Angptl1	Fibroblast	0.00321764	2.88739
Fam129a	Fibroblast	0.00323662	0.442193
Inhba	Fibroblast	0.00325228	0.736728
Mettl17	Fibroblast	0.0032827	0.9552
Gm29107	Fibroblast	0.00329405	1.43735
Col5a1	Fibroblast	0.00332659	0.304845
Ndel1	Fibroblast	0.00332978	0.280434
Adam8	Fibroblast	0.00334873	1.50036
Igfbp6	Fibroblast	0.00341105	0.942662
Jag1	Fibroblast	0.00343057	0.915399
Efemp1	Fibroblast	0.00344813	1.40834
Ackr3	Fibroblast	0.00346525	1.06886
Pdlim4	Fibroblast	0.00362071	0.836448
Pcdh9	Fibroblast	0.00371737	1.07454
Ptch2	Fibroblast	0.00374979	0.727166
Zfp763	Fibroblast	0.00376945	0.969847
Snx5	Fibroblast	0.00383113	0.414491
Crabp2	Fibroblast	0.00389145	2.21496
Aaas	Fibroblast	0.00390301	0.830949
Tmem106c	Fibroblast	0.0039697	0.579323
Slc40a1	Fibroblast	0.00399295	0.51212
Zbed3	Fibroblast	0.0040157	0.403263
Twist2	Fibroblast	0.0043465	0.623496
Cables1	Fibroblast	0.00438734	0.6514
Igip	Fibroblast	0.00438965	0.471689
Zfx	Fibroblast	0.00439988	0.311228
Thbs4	Fibroblast	0.00440704	3.52239
Gm10320	Fibroblast	0.00442193	0.799922
Ppp1r10	Fibroblast	0.00443521	0.270179
Cdkn1b	Fibroblast	0.00445167	0.429781
Ppp2r2b	Fibroblast	0.00445822	2.12185
Twf1	Fibroblast	0.00446641	0.303585
Dagla	Fibroblast	0.00453844	1.64792
Dhx57	Fibroblast	0.00462086	0.645594
Slc10a6	Fibroblast	0.00469734	0.589355
Kremen1	Fibroblast	0.00473151	0.574041
C1qtnf4	Fibroblast	0.00475746	0.741505
Hs3st3a1	Fibroblast	0.00478948	1.50036
Lypd1	Fibroblast	0.00482049	1.85882
Fas	Fibroblast	0.0048383	0.626773
Gm17315	Fibroblast	0.00484819	2.50036
Olfml2a	Fibroblast	0.00488983	2.38488
Sel1l	Fibroblast	0.00489325	0.27241
Dbp	Fibroblast	0.0049453	0.651824
Grk5	Fibroblast	0.00496544	0.351225
Pole4	Fibroblast	0.00497828	0.263869
Ints6l	Fibroblast	0.00500594	0.271791
Gm16486	Fibroblast	0.00514474	0.934223
Fam214a	Fibroblast	0.00527542	0.799922
Zfp574	Fibroblast	0.00527752	0.761448
Cd248	Fibroblast	0.00531396	0.417453
Adh7	Fibroblast	0.00535703	1.09115
Apaf1	Fibroblast	0.00553862	0.63886
Slc25a27	Fibroblast	0.00570896	1.38488
Lgals3bp	Fibroblast	0.00573107	0.799922
Etfdh	Fibroblast	0.00575743	0.580609
Nup205	Fibroblast	0.00576602	0.678244
Cldn34c1	Fibroblast	0.00579261	0.862206
Ythdf3	Fibroblast	0.0058163	0.345572
Klhl9	Fibroblast	0.0058177	0.280206
Pcyox1l	Fibroblast	0.00591836	1.05146
Hsph1	Fibroblast	0.00596532	0.418673
Gm3336	Fibroblast	0.00606664	1.60728
Atp8b2	Fibroblast	0.00608548	0.559659
Frs2	Fibroblast	0.00610793	0.298974
Rbp4	Fibroblast	0.00613355	0.536103
Polg2	Fibroblast	0.00615143	0.595102
Mpp4	Fibroblast	0.00620406	1.70681
Ly6a	Fibroblast	0.0063181	1.96483
Cask	Fibroblast	0.00634013	0.335472
Klf16	Fibroblast	0.00634274	0.700386
Dhx40	Fibroblast	0.00635786	0.523949
Lurap1l	Fibroblast	0.00640906	0.799922
Zc3h3	Fibroblast	0.00652688	0.910953
C1ra	Fibroblast	0.00656523	0.377543
Eif2s1	Fibroblast	0.00671095	0.322462
P4ha3	Fibroblast	0.00701349	0.776463
Nbr1	Fibroblast	0.00722255	0.348266
Lrrn4cl	Fibroblast	0.00726736	2.21496
Rcor3	Fibroblast	0.00730429	0.361598
Cnpy4	Fibroblast	0.00731158	0.462341
Zswim7	Fibroblast	0.00744821	0.433289
Ppp1r3f	Fibroblast	0.0074616	0.919221
Slc18b1	Fibroblast	0.00746602	0.747455
Trp53inp2	Fibroblast	0.00749053	0.479663
Brwd1	Fibroblast	0.00764086	0.353998
Vasn	Fibroblast	0.00771559	0.419498
Mast4	Fibroblast	0.00782386	0.254968
Saxo2	Fibroblast	0.00782456	0.844316
Scd2	Fibroblast	0.00792912	0.258755
Edc4	Fibroblast	0.00801757	0.437352
Bcl10	Fibroblast	0.00806691	0.260124
Lama2	Fibroblast	0.00808012	0.313724
Mgat5	Fibroblast	0.00816022	0.819287
Mr1	Fibroblast	0.0081793	0.467347
Lemd2	Fibroblast	0.0083447	0.271228
Itih5	Fibroblast	0.00838155	0.799922
Kctd1	Fibroblast	0.00843002	1.27797
Ankrd13c	Fibroblast	0.00866095	0.397419
Foxp2	Fibroblast	0.00871486	0.566945
Stard13	Fibroblast	0.00875558	0.276825
Brcc3	Fibroblast	0.00879057	0.313546
Ccdc134	Fibroblast	0.00881484	0.688277
Usp14	Fibroblast	0.00894463	0.287368
Tk2	Fibroblast	0.00928573	0.709157
Fktn	Fibroblast	0.00949882	0.416079
1700037H04Rik	Fibroblast	0.0096133	0.655532
1110002O04Rik	Fibroblast	0.00963939	2.12185
Dnah12	Fibroblast	0.00963939	2.12185
Fbxl14	Fibroblast	0.00967844	0.748392
Epha4	Fibroblast	0.00984203	0.9552
Phf11d	Fibroblast	0.00987283	0.858816
Naa16	Fibroblast	0.0100329	0.472881
Utp18	Fibroblast	0.0100362	0.445257
Pdgfrl	Fibroblast	0.0100443	0.561207
Mn1	Fibroblast	0.0100888	0.412261
Osgin2	Fibroblast	0.010101	0.705063
Wisp2	Fibroblast	0.0101502	0.495068
Gm15972	Fibroblast	0.0102699	1.33044
Myef2	Fibroblast	0.010409	0.498155
Reps1	Fibroblast	0.0104734	0.38161
Gm11266	Fibroblast	0.010497	0.706813
Cenpv	Fibroblast	0.0105454	0.42412
Nr2f1	Fibroblast	0.0105723	0.407968
Ar	Fibroblast	0.010756	0.480644
Il17d	Fibroblast	0.0108073	0.370238
Ccdc42	Fibroblast	0.0110233	0.861323
Gm27010	Fibroblast	0.0110436	1.79992
Zfp3	Fibroblast	0.011071	1.53689
Map2k5	Fibroblast	0.0111566	0.293569
Ammecr1	Fibroblast	0.0111898	0.461337
2810004N23Rik	Fibroblast	0.0114139	0.287912
C1qtnf2	Fibroblast	0.0114805	0.381738
Arhgef11	Fibroblast	0.0115534	0.576147
Bmp2	Fibroblast	0.0115725	1.01292
Phgdh	Fibroblast	0.0115824	0.61489
Rapgef6	Fibroblast	0.0115937	0.307642
Ptgfrn	Fibroblast	0.0117986	0.262421
Ulk1	Fibroblast	0.0118095	0.323894
Rnf115	Fibroblast	0.0118312	0.268475
Ptpn13	Fibroblast	0.0120363	0.527843
Fut10	Fibroblast	0.0122498	0.738522
Tmc4	Fibroblast	0.0122553	1.06296
Derl1	Fibroblast	0.012334	0.277424
Ly96	Fibroblast	0.0124921	0.721067
Gm42957	Fibroblast	0.0125192	2.50036
C1qtnf3	Fibroblast	0.012596	0.863348
Hoxa1	Fibroblast	0.0126036	1.33598
Tmlhe	Fibroblast	0.0126036	1.28535
Ndrg4	Fibroblast	0.0126128	0.920216
Baz1a	Fibroblast	0.0126328	0.286344
Clasp2	Fibroblast	0.0126653	0.413266
Ccm2	Fibroblast	0.0128609	0.366026
Fastkd1	Fibroblast	0.0128792	0.482732
Tcaim	Fibroblast	0.0128932	0.695586
Klf4	Fibroblast	0.0129333	0.55204
Garnl3	Fibroblast	0.0129373	0.507369
Gm14305	Fibroblast	0.012972	0.61935
Zfp954	Fibroblast	0.013011	0.775675
Usp37	Fibroblast	0.0130116	0.370238
Dnmbp	Fibroblast	0.0131397	0.594338
Zfp9	Fibroblast	0.0133004	0.341112
Cpe	Fibroblast	0.0133215	0.457034
Tob1	Fibroblast	0.0133736	0.460436
Srcap	Fibroblast	0.0133906	0.536888
Dusp1	Fibroblast	0.0134022	0.346057
Gmppb	Fibroblast	0.0134063	0.366692
Sostdc1	Fibroblast	0.0134171	1.87031
Atp13a3	Fibroblast	0.0134257	0.273063
Sh3d19	Fibroblast	0.0134928	0.366963
Synj2bp	Fibroblast	0.013625	0.290803
Spopl	Fibroblast	0.0136273	0.332068
Spry2	Fibroblast	0.0136391	0.565457
Vezt	Fibroblast	0.0137539	0.397824
Mrpl24	Fibroblast	0.0137642	0.258001
Pgghg	Fibroblast	0.013912	0.388789
Flvcr1	Fibroblast	0.0142424	0.823769
Vps13a	Fibroblast	0.014376	0.518151
Zcchc14	Fibroblast	0.0144051	0.2563
Megf8	Fibroblast	0.0144895	0.492598
Tspan11	Fibroblast	0.0145085	0.758615
Stc2	Fibroblast	0.0148853	0.754118
Ngf	Fibroblast	0.0148855	1.17843
Slc25a14	Fibroblast	0.0149481	0.703707
Dnajb9	Fibroblast	0.014994	0.369934
Zbtb25	Fibroblast	0.0150051	0.565457
Zfp606	Fibroblast	0.0150737	0.416594
Flicr	Fibroblast	0.0151672	2.02231
Gm26534	Fibroblast	0.0151927	1.9154
Nub1	Fibroblast	0.0151972	0.300492
Sgsm3	Fibroblast	0.0152281	0.681278
Uckl1	Fibroblast	0.0152748	0.486423
Dclk2	Fibroblast	0.0153411	1.50036
Cmah	Fibroblast	0.0153551	1.94676
Mgea5	Fibroblast	0.0155231	0.260946
Tek	Fibroblast	0.0155909	0.799922
Socs1	Fibroblast	0.0157791	0.386712
Wdr83	Fibroblast	0.0158003	0.455477
Ncoa5	Fibroblast	0.0159421	0.490439
Spin4	Fibroblast	0.0159698	0.551995
Mmp16	Fibroblast	0.0159885	0.964309
Zfp35	Fibroblast	0.01599	1.16249
Zfp182	Fibroblast	0.016056	0.481393
Ccl9	Fibroblast	0.0161302	1.10248
Pitrm1	Fibroblast	0.0161362	0.384885
Zbtb7b	Fibroblast	0.016179	1.08003
Col8a1	Fibroblast	0.0162129	3.12185
Scrn1	Fibroblast	0.0162386	0.40658
Zfp2	Fibroblast	0.0163724	0.931167
Ebf1	Fibroblast	0.0163801	0.547614
Gm20075	Fibroblast	0.0164559	1.46289
Dusp8	Fibroblast	0.0164705	0.588418
Usp48	Fibroblast	0.016539	0.310753
Loxl2	Fibroblast	0.0165882	0.45506
Gm15892	Fibroblast	0.0165969	1.47799
Hs3st3b1	Fibroblast	0.0166412	1.24049
Dusp10	Fibroblast	0.0167086	0.680341
Dzip3	Fibroblast	0.0167414	0.267994
Fdft1	Fibroblast	0.0167755	0.551995
2810021J22Rik	Fibroblast	0.0168977	0.774831
Ppp6r2	Fibroblast	0.0169083	0.389134
1500015O10Rik	Fibroblast	0.0169749	0.868817
Klhl26	Fibroblast	0.0169774	0.547156
Guca1a	Fibroblast	0.0170611	0.921913
Khnyn	Fibroblast	0.0172481	0.480462
Taf2	Fibroblast	0.0175248	0.308387
H2-Aa	Fibroblast	0.0175606	0.944312
Usf1	Fibroblast	0.017673	0.325991
Mmgt2	Fibroblast	0.0177264	0.309477
Rbm38	Fibroblast	0.0177537	1.28535
Cdh13	Fibroblast	0.0177967	0.751013
Ahnak2	Fibroblast	0.0178045	0.523082
Ints10	Fibroblast	0.017835	0.501698
Cenpj	Fibroblast	0.0178506	0.696086
Tom1l1	Fibroblast	0.0178886	0.591336
Xylt2	Fibroblast	0.0179684	0.281686
Triobp	Fibroblast	0.0179957	0.3948
Ppp2cb	Fibroblast	0.0181131	0.364707
Fst	Fibroblast	0.0182906	1.37067
Ssh2	Fibroblast	0.0182933	0.359684
Fdxr	Fibroblast	0.0185115	0.713507
Psme4	Fibroblast	0.018532	0.329292
Scfd2	Fibroblast	0.018701	0.824584
Fbn2	Fibroblast	0.0187994	0.430834
Mknk1	Fibroblast	0.0189114	0.422555
Mettl25	Fibroblast	0.0189138	0.703707
Hbs1l	Fibroblast	0.0189881	0.295247
Simc1	Fibroblast	0.019024	0.575491
Cpz	Fibroblast	0.019137	0.498032
Zfp821	Fibroblast	0.0191909	0.302423
Paxbp1	Fibroblast	0.0192542	0.299367
Art3	Fibroblast	0.0193024	1.48798
3110043O21Rik	Fibroblast	0.0193342	0.531105
Herpud1	Fibroblast	0.0193474	0.279448
Alg6	Fibroblast	0.0194391	0.399835
Zfp39	Fibroblast	0.0194718	1.06296
Dhcr24	Fibroblast	0.019508	1.08532
Pf4	Fibroblast	0.0195497	1.27385
Tnfrsf11b	Fibroblast	0.0196689	1.55891
Fgd4	Fibroblast	0.0197101	0.447937
Cse1l	Fibroblast	0.0197734	0.496246
Mtfp1	Fibroblast	0.0197913	1.12185
Idh1	Fibroblast	0.0198402	0.261101
Slc15a4	Fibroblast	0.0202414	0.641857
Slc39a9	Fibroblast	0.0202946	0.43219
Usp54	Fibroblast	0.020492	0.763396
Nr1d2	Fibroblast	0.0205102	0.455011
Slc8a3	Fibroblast	0.0206665	0.951925
Crebl2	Fibroblast	0.0208919	0.50294
Zfp410	Fibroblast	0.0208947	0.374901
Ggh	Fibroblast	0.0210637	0.270868
Gm16740	Fibroblast	0.021165	0.751013
Cep57	Fibroblast	0.0211661	0.369031
Mgme1	Fibroblast	0.0211693	0.57753
Pdcd4	Fibroblast	0.0212034	0.258157
Atxn1	Fibroblast	0.0213029	0.373829
Rbm4	Fibroblast	0.0213381	0.904259
Avpi1	Fibroblast	0.0213414	0.36039
Foxo1	Fibroblast	0.021446	0.308069
Fbxl22	Fibroblast	0.0214885	0.493495
Gm26660	Fibroblast	0.0215725	1.17843
Chadl	Fibroblast	0.0216904	0.867036
Setd7	Fibroblast	0.0217226	0.35352
Omd	Fibroblast	0.0217624	0.799922
Notum	Fibroblast	0.0217938	0.877925
Phf10	Fibroblast	0.021825	0.269108
4931406C07Rik	Fibroblast	0.0220379	0.32667
Dubr	Fibroblast	0.0220498	0.494509
Pxdc1	Fibroblast	0.0221847	0.425757
Zc2hc1a	Fibroblast	0.0222022	0.276912
Serpinf1	Fibroblast	0.0223572	0.409897
Ttc9c	Fibroblast	0.0223614	0.470217
Ercc2	Fibroblast	0.022398	0.601983
Pknox1	Fibroblast	0.0224202	0.254488
Farsa	Fibroblast	0.0227481	0.344728
Rpgrip1l	Fibroblast	0.0228319	0.565457
Erbb2	Fibroblast	0.0228749	0.698043
Tmem135	Fibroblast	0.0228864	0.473421
Gm49359	Fibroblast	0.0230025	0.592117
Aldh1l2	Fibroblast	0.0232151	0.951925
Ndp	Fibroblast	0.0232666	0.997862
Tmub2	Fibroblast	0.0232761	0.338018
Dhx29	Fibroblast	0.0232928	0.315622
Parm1	Fibroblast	0.0235973	1.13696
Pigl	Fibroblast	0.023851	0.841742
G630016G05Rik	Fibroblast	0.0238785	1.79992
Popdc2	Fibroblast	0.0238785	1.79992
Hpse2	Fibroblast	0.0238785	1.79992
Wrb	Fibroblast	0.023994	0.633912
Vhl	Fibroblast	0.0240791	0.402163
Birc2	Fibroblast	0.0240951	0.293366
Ap1g1	Fibroblast	0.0241405	0.280684
Sgms1	Fibroblast	0.024248	0.273853
Dnaaf2	Fibroblast	0.0243345	1.38488
Kirrel	Fibroblast	0.0243758	0.477994
Angptl2	Fibroblast	0.0244231	0.470217
Wfdc1	Fibroblast	0.0245078	0.61391
Ttpal	Fibroblast	0.0245524	0.541389
Mon1b	Fibroblast	0.024686	0.864053
9130221H12Rik	Fibroblast	0.0247207	1.09948
Dedd	Fibroblast	0.0247971	0.448078
Gtf2a1	Fibroblast	0.0248122	0.343809
4930402H24Rik	Fibroblast	0.0249275	0.257202
Adamts7	Fibroblast	0.0249762	0.380019
Cadm3	Fibroblast	0.02509	1.64792
Fam84b	Fibroblast	0.02509	1.64792
Tlcd1	Fibroblast	0.025165	0.454147
Ifrd1	Fibroblast	0.0251752	0.263799
AC127341.3	Fibroblast	0.0252241	1.47799
Tle1	Fibroblast	0.0253453	0.347985
Sept6	Fibroblast	0.0253738	0.51874
Sft2d1	Fibroblast	0.0255077	0.502242
Letmd1	Fibroblast	0.0257178	0.49653
Sgcd	Fibroblast	0.0257672	0.3135
P4ha2	Fibroblast	0.0258985	0.387984
Pid1	Fibroblast	0.0260196	0.31249
Amotl2	Fibroblast	0.0260942	0.340968
Gmeb1	Fibroblast	0.0261003	0.443778
Trmt10c	Fibroblast	0.0261592	0.313183
Sulf1	Fibroblast	0.0261986	0.58343
Adamts5	Fibroblast	0.026269	0.46994
Ppp2r5b	Fibroblast	0.0266736	0.575491
Slc23a2	Fibroblast	0.026755	0.581742
CAAA01118383.1	Fibroblast	0.0267935	0.266161
Rdh13	Fibroblast	0.0268087	0.682086
Cdc27	Fibroblast	0.0268602	0.261826
Fam214b	Fibroblast	0.0269123	0.565457
Chac2	Fibroblast	0.0269932	0.480644
Lrrc42	Fibroblast	0.0270359	0.272185
Brwd3	Fibroblast	0.0270809	0.444827
5930412G12Rik	Fibroblast	0.0271128	0.643197
Pygb	Fibroblast	0.0273324	0.303689
Pex26	Fibroblast	0.0275401	0.951925
Ppm1b	Fibroblast	0.0275767	0.270303
Pik3cd	Fibroblast	0.0277292	1.21496
Kbtbd2	Fibroblast	0.0278447	0.290061
Galnt17	Fibroblast	0.0279078	0.501698
Cdc42ep3	Fibroblast	0.027909	0.297422
Slc7a6	Fibroblast	0.0280551	0.458134
Sox9	Fibroblast	0.0280587	0.82967
Zeb1	Fibroblast	0.0280806	0.533061
Htra1	Fibroblast	0.028122	0.550328
Lppos	Fibroblast	0.0282325	0.263869
Gm48914	Fibroblast	0.0283409	0.969847
Per2	Fibroblast	0.028402	0.677932
Tm6sf1	Fibroblast	0.0284661	0.946764
Fkbp5	Fibroblast	0.0286032	0.799922
Wdr45	Fibroblast	0.028689	0.350119
Phf6	Fibroblast	0.0287394	0.390531
Fndc10	Fibroblast	0.0289137	0.689739
Zfp74	Fibroblast	0.0289493	0.380115
Fbxo33	Fibroblast	0.0291349	0.343284
Grik5	Fibroblast	0.0291596	0.819822
Pus10	Fibroblast	0.0292538	0.542426
Ndfip1	Fibroblast	0.0294568	0.297156
Sema3d	Fibroblast	0.0297038	0.318053
Kdm1b	Fibroblast	0.0298749	0.703707
Nip7	Fibroblast	0.0299521	0.261502
Nckipsd	Fibroblast	0.0299967	0.980494
Scara5	Fibroblast	0.03002	1.35544
Zfp948	Fibroblast	0.0300531	0.402587
Gramd1a	Fibroblast	0.0300776	0.346012
Mtx3	Fibroblast	0.0301373	0.500362
Zc3hav1l	Fibroblast	0.0302013	0.532638
Acss2	Fibroblast	0.0302283	0.443778
Plce1	Fibroblast	0.030272	0.921913
Oxnad1	Fibroblast	0.0303526	0.572512
Gm49085	Fibroblast	0.0306286	0.752616
Ppcdc	Fibroblast	0.0306897	0.587193
B4galt6	Fibroblast	0.030707	0.723301
Heatr3	Fibroblast	0.0307762	0.375952
Klf2	Fibroblast	0.030977	0.250152
Mss51	Fibroblast	0.0310353	1.29469
Sec22a	Fibroblast	0.0312062	0.306201
Aplf	Fibroblast	0.0312603	0.929205
Paxip1	Fibroblast	0.0312843	0.482732
Trim30d	Fibroblast	0.031328	1.14785
Thada	Fibroblast	0.0317126	0.799922
Cdkl5	Fibroblast	0.0321143	0.690693
Ap3m2	Fibroblast	0.0322516	0.839451
Samd4	Fibroblast	0.0323841	0.349261
Fdxacb1	Fibroblast	0.0324599	0.593471
Arfgef2	Fibroblast	0.032577	0.465503
Ubr3	Fibroblast	0.0327943	0.269407
Zfp715	Fibroblast	0.0329214	0.583111
Cdc45	Fibroblast	0.0329838	0.830949
Ypel4	Fibroblast	0.033169	1.38488
Polk	Fibroblast	0.0331844	0.799922
Gm16638	Fibroblast	0.0334799	0.751013
Mindy3	Fibroblast	0.033748	0.328522
Zscan2	Fibroblast	0.0338569	1.00637
2024-03-06	Fibroblast	0.033882	0.294687
Ahsa2	Fibroblast	0.0339591	0.294928
Zfp11	Fibroblast	0.0340484	0.957463
Nek3	Fibroblast	0.0340484	0.957463
Slc9a9	Fibroblast	0.034453	0.850548
Ppard	Fibroblast	0.0346439	0.666656
Gpsm1	Fibroblast	0.0347008	0.351776
Pcyt2	Fibroblast	0.034948	0.403263
Imp4	Fibroblast	0.0353297	0.363823
2024-03-03	Fibroblast	0.0353416	1.00938
Epb41l3	Fibroblast	0.0353954	0.487978
Tnip2	Fibroblast	0.0354784	0.483895
Gm19412	Fibroblast	0.0355113	0.937426
Eftud2	Fibroblast	0.0355598	0.297752
Rai2	Fibroblast	0.0356684	1.38488
Tmem136	Fibroblast	0.0357617	0.887385
Gpc4	Fibroblast	0.0358402	0.771908
Chpf2	Fibroblast	0.0359238	0.337887
Gm11627	Fibroblast	0.0359718	0.307609
Zfyve28	Fibroblast	0.03601	1.16249
Gm42031	Fibroblast	0.03601	1.16249
Frs3	Fibroblast	0.0360198	0.960387
Bicdl1	Fibroblast	0.0361122	0.557352
Dnal1	Fibroblast	0.0364728	0.639457
Zfp867	Fibroblast	0.0366688	0.477994
Xpnpep3	Fibroblast	0.0368326	0.574856
Trim65	Fibroblast	0.0369885	0.600613
Adam33	Fibroblast	0.0370089	0.607277
Sepsecs	Fibroblast	0.0371021	0.561762
Klhdc3	Fibroblast	0.0371131	0.303091
Efhd1	Fibroblast	0.037186	2.21496
Tmem161b	Fibroblast	0.0372063	0.48442
Tmco3	Fibroblast	0.037219	0.371829
Rorb	Fibroblast	0.037244	2.12185
Hmcn2	Fibroblast	0.0373772	1.88739
Pou3f1	Fibroblast	0.0374775	1.67439
Gm36423	Fibroblast	0.0374775	1.67439
Ryr2	Fibroblast	0.0374775	1.67439
Gm36839	Fibroblast	0.0374775	1.67439
Pvt1	Fibroblast	0.0374775	1.67439
Zfp97	Fibroblast	0.0374775	1.67439
A730011C13Rik	Fibroblast	0.0377112	1.38488
Tlr4	Fibroblast	0.0377112	1.38488
Gm6712	Fibroblast	0.0377368	1.38488
Mfsd12	Fibroblast	0.0378239	0.799922
Plekhh1	Fibroblast	0.0379757	1.21496
Klhl22	Fibroblast	0.0380473	0.267048
Slc35b3	Fibroblast	0.0381075	0.365519
Mrgprf	Fibroblast	0.0382472	1.02231
B230369F24Rik	Fibroblast	0.0382831	0.615498
Cbx8	Fibroblast	0.0383197	0.422555
Nudt13	Fibroblast	0.0384053	0.459432
Zfp94	Fibroblast	0.0384476	0.969847
Gm32618	Fibroblast	0.0384519	0.574362
Ltc4s	Fibroblast	0.0384524	1.79992
Zfp566	Fibroblast	0.0385612	0.607277
Mdfic	Fibroblast	0.0387376	0.301803
Plekha8	Fibroblast	0.0387562	0.399992
Fbxo31	Fibroblast	0.0388009	0.33695
Gm15614	Fibroblast	0.03891	1.21496
Lpcat4	Fibroblast	0.0389359	1.17843
Nov	Fibroblast	0.0389559	0.324584
Isca2	Fibroblast	0.0389587	0.280055
Gas2	Fibroblast	0.0392836	0.664993
Cdk2ap2	Fibroblast	0.0392861	0.253355
Sag	Fibroblast	0.0394224	1.04093
Dirc2	Fibroblast	0.0395905	0.314495
Dffa	Fibroblast	0.0395924	0.549114
Pde1a	Fibroblast	0.0398152	0.536888
Mkl2	Fibroblast	0.0398227	0.280144
Ino80d	Fibroblast	0.0399085	0.281302
9130008F23Rik	Fibroblast	0.0401178	0.992567
Extl2	Fibroblast	0.0404917	0.337295
Rpa3	Fibroblast	0.040503	0.260557
Gnb5	Fibroblast	0.0405725	0.519021
Atg16l2	Fibroblast	0.0409336	0.574362
Rgs7bp	Fibroblast	0.0410214	0.858816
Pcdhb21	Fibroblast	0.0411201	0.799922
Mfsd14b	Fibroblast	0.0413498	0.291398
Thbs2	Fibroblast	0.0413846	0.635659
Smoc2	Fibroblast	0.0415035	0.620373
Gm16973	Fibroblast	0.0415424	0.887385
Zdhhc14	Fibroblast	0.0415424	0.887385
Tmem106b	Fibroblast	0.0415494	0.253494
Gpr27	Fibroblast	0.0416241	0.278685
Gins4	Fibroblast	0.041668	0.34741
Tcp11l1	Fibroblast	0.041825	0.442766
Clec2l	Fibroblast	0.0420673	0.799922
Pcdh18	Fibroblast	0.0421307	0.305813
Igfbp3	Fibroblast	0.0422475	0.514861
Washc5	Fibroblast	0.0422598	0.325242
AC129328.1	Fibroblast	0.0423504	0.75928
A630072M18Rik	Fibroblast	0.0424481	0.531105
Ckap5	Fibroblast	0.0425193	0.270143
Tacc2	Fibroblast	0.0429139	0.296348
Nme7	Fibroblast	0.0429476	0.325013
Nbl1	Fibroblast	0.0429518	0.458802
Pcsk6	Fibroblast	0.043	1.30242
Slc7a7	Fibroblast	0.043027	1.32348
Zfp385a	Fibroblast	0.0432342	0.351718
Magee1	Fibroblast	0.0432555	0.652365
Bcat1	Fibroblast	0.0433622	0.984347
Cilp	Fibroblast	0.0434341	1.85882
Map2k3os	Fibroblast	0.0435047	1.12185
Tmem184c	Fibroblast	0.0435855	0.322069
Cdh4	Fibroblast	0.0436346	0.937426
Rab6b	Fibroblast	0.0436719	0.369618
Medag	Fibroblast	0.0441526	0.947676
Adm	Fibroblast	0.0441687	0.594603
Pde6d	Fibroblast	0.0441714	0.277969
Scarb1	Fibroblast	0.0442604	0.510416
Cd83	Fibroblast	0.0446329	0.669862
Pcdhga10	Fibroblast	0.0446583	1.18695
Epm2a	Fibroblast	0.0448402	0.686265
Decr2	Fibroblast	0.0451293	0.520768
Tti2	Fibroblast	0.0452539	0.620373
Cyb5r1	Fibroblast	0.0454394	0.627741
Snx21	Fibroblast	0.0454402	0.31345
Lgals9	Fibroblast	0.0455856	0.338788
E430024I08Rik	Fibroblast	0.0459746	0.423774
Zfp623	Fibroblast	0.0460657	0.588418
Ifi27l2a	Fibroblast	0.0460937	1.18975
Rpf2	Fibroblast	0.0463175	0.354511
Armc8	Fibroblast	0.0464195	0.365519
Trp53rka	Fibroblast	0.0466153	0.328099
Calhm2	Fibroblast	0.0469225	0.481393
Tnfsf9	Fibroblast	0.0469414	1.03022
Rfxank	Fibroblast	0.0469447	0.464319
Lamc3	Fibroblast	0.0469582	0.6514
Klf11	Fibroblast	0.047122	0.370458
Wiz	Fibroblast	0.0472773	0.271746
Scn8a	Fibroblast	0.0474493	1.38488
Lrrn3	Fibroblast	0.0475035	0.426705
Nagpa	Fibroblast	0.0475114	0.536888
Ptprt	Fibroblast	0.0475542	1.38488
Lsmem1	Fibroblast	0.0476422	0.693007
Kiss1r	Fibroblast	0.047759	1.24049
Tspan2	Fibroblast	0.0479021	0.799922
Notch4	Fibroblast	0.0479205	1.16249
Cep152	Fibroblast	0.0479439	0.799922
Scara3	Fibroblast	0.0479829	0.485049
Akirin1	Fibroblast	0.0480105	0.255194
Sft2d2	Fibroblast	0.0483596	0.763396
Klhl21	Fibroblast	0.0484957	0.551243
Rpl10	Fibroblast	0.0485094	0.307862
Col5a3	Fibroblast	0.048597	0.694953
Rtl3	Fibroblast	0.0487524	0.601983
Dtx3l	Fibroblast	0.048825	1.00156
Slc31a1	Fibroblast	0.0490559	0.301743
Eral1	Fibroblast	0.0491433	0.585183
Fndc1	Fibroblast	0.0492834	0.408497
St6galnac3	Fibroblast	0.0494151	0.772955
Adamtsl4	Fibroblast	0.0496006	0.487978
Ncbp1	Fibroblast	0.0498018	0.340491
Vrk2	Fibroblast	0.0499708	0.435959
Cox4i1	Myofibroblast	0.000896047	0.5859
Fus	Myofibroblast	0.000935153	1.08633
Armcx3	Myofibroblast	0.00110838	2.28129
Zfp771	Myofibroblast	0.00362147	1.80735
Ndrg2	Myofibroblast	0.00537607	1.41504
Npr2	Myofibroblast	0.00574772	2.80735
Atp5g2	Myofibroblast	0.00623279	0.659032
Ncoa1	Myofibroblast	0.00845923	2.30986
Rilpl1	Myofibroblast	0.00889923	3.02975
Fam168a	Myofibroblast	0.00915171	1.6009
Emc3	Myofibroblast	0.010329	1.88536
Fxyd1	Myofibroblast	0.0115545	0.633326
Snrpe	Myofibroblast	0.012134	0.859822
Gabarap	Myofibroblast	0.0123767	0.675565
Washc3	Myofibroblast	0.0130526	2.39232
Ddx3y	Myofibroblast	0.0133597	2.39232
Arhgef40	Myofibroblast	0.013964	2.68182
Dus3l	Myofibroblast	0.013964	2.68182
Atp5l	Myofibroblast	0.0140904	0.473931
Cmip	Myofibroblast	0.0141542	2.92283
Mkl1	Myofibroblast	0.0142908	2.54432
Ier3ip1	Myofibroblast	0.0151333	1.48543
Mef2d	Myofibroblast	0.0167524	1.88536
Zfp637	Myofibroblast	0.017398	1.28129
Med30	Myofibroblast	0.0180713	1.54432
Hspg2	Myofibroblast	0.0183189	0.734842
Appbp2	Myofibroblast	0.0188928	1.80735
Ost4	Myofibroblast	0.0205496	0.600904
Ankmy2	Myofibroblast	0.0210642	1.54432
mt-Nd4	Myofibroblast	0.0217968	0.373426
Arhgef11	Myofibroblast	0.0218605	2.54432
Krba1	Myofibroblast	0.0218605	2.54432
Cox11	Myofibroblast	0.0218605	2.54432
Tjp2	Myofibroblast	0.0219844	2.68182
Man1b1	Myofibroblast	0.0221916	2.39232
Fam83d	Myofibroblast	0.0221916	2.39232
Gfm1	Myofibroblast	0.0221916	2.39232
Smpd2	Myofibroblast	0.0222187	2.12928
Fez2	Myofibroblast	0.0224875	1.28129
Atf2	Myofibroblast	0.0226679	1.92283
Dnajc30	Myofibroblast	0.0226679	1.92283
Eno3	Myofibroblast	0.0226679	1.92283
Grn	Myofibroblast	0.0254778	0.906891
Pfdn5	Myofibroblast	0.0256355	0.369234
Mmadhc	Myofibroblast	0.0258787	1.22239
Kctd17	Myofibroblast	0.0261866	1.30986
Gabarapl2	Myofibroblast	0.0268128	1.04551
Rc3h2	Myofibroblast	0.0270124	1.68182
Rab14	Myofibroblast	0.0272561	0.662965
Fmr1	Myofibroblast	0.0278023	1.72489
Gng5	Myofibroblast	0.0304539	0.473354
Psmd14	Myofibroblast	0.0324573	1.30986
Pank2	Myofibroblast	0.0338583	2.39232
Smad6	Myofibroblast	0.0338583	2.39232
Hba-a2	Myofibroblast	0.0339921	6.80735
Dis3	Myofibroblast	0.0341708	2.22239
Vps53	Myofibroblast	0.0341708	2.22239
Epdr1	Myofibroblast	0.0341708	2.22239
L3hypdh	Myofibroblast	0.0341708	2.22239
Hmgn1	Myofibroblast	0.0358293	0.49891
Dlgap4	Myofibroblast	0.0365295	0.669851
Adrm1	Myofibroblast	0.0377664	1.68182
Ehd4	Myofibroblast	0.0378127	0.577057
Hpf1	Myofibroblast	0.0379983	1.42403
Oat	Myofibroblast	0.0383829	0.721963
Cst3	Myofibroblast	0.0398052	0.63743
Mical1	Myofibroblast	0.0413616	1.42403
Timm10b	Myofibroblast	0.0414433	0.938599
Map3k4	Myofibroblast	0.0415204	1.12928
Rilpl2	Myofibroblast	0.0415214	1.72489
Zmat5	Myofibroblast	0.0415214	1.80735
Arl6ip4	Myofibroblast	0.0419069	1.27302
Dmxl1	Myofibroblast	0.0420993	1.47032
Meis2	Myofibroblast	0.0425039	1.14839
Use1	Myofibroblast	0.0427974	0.807355
Stard10	Myofibroblast	0.0433804	1.54432
Mdp1	Myofibroblast	0.0433804	1.54432
Tm2d1	Myofibroblast	0.0440648	1.14839
Bach2	Myofibroblast	0.0444889	1.54432
Zc2hc1a	Myofibroblast	0.0448357	1.39232
Ctdspl2	Myofibroblast	0.0452348	1.44478
Srek1ip1	Myofibroblast	0.0452348	1.44478
Csrp2	Myofibroblast	0.0455429	0.943492
Cox7a2	Myofibroblast	0.0462967	0.471752
Psmb2	Myofibroblast	0.0465299	0.618321
Phpt1	Myofibroblast	0.0476537	1.39232
Mtx1	Myofibroblast	0.0476537	1.30986
Nupr1	Myofibroblast	0.0488287	1.12051
Zmym5	Myofibroblast	0.0490192	1.09686
Bnip3l	Myofibroblast	0.049819	0.987927
Ddx3y	SMC	1.08e-32	5.07152
Eif2s3y	SMC	7.87e-26	5.8756
Serpine2	SMC	5.44e-10	0.59357
Uty	SMC	3.5e-09	3.76194
Kdm5d	SMC	1.02e-07	3.53164
Cst3	SMC	1.49e-07	0.346432
Pbx1	SMC	4.21e-07	0.427108
Pxk	SMC	1.68e-05	0.991476
Bri3	SMC	1.69e-05	0.286489
Col3a1	SMC	2.12e-05	0.264618
Irf2bp2	SMC	2.51e-05	0.440506
Cemip	SMC	3.22e-05	1.27243
Adgrl2	SMC	3.45e-05	0.331827
Eln	SMC	3.82e-05	0.539701
Ednra	SMC	4.31e-05	0.478343
Itfg1	SMC	4.59e-05	0.521281
Sbf2	SMC	5.73e-05	0.489043
Pam	SMC	7.75e-05	0.379011
Picalm	SMC	8.73e-05	0.38291
Nfia	SMC	0.000100949	0.299154
Sema3c	SMC	0.000105522	0.410373
mt-Nd4l	SMC	0.000171447	0.261052
Aspn	SMC	0.000188684	0.6436
Net1	SMC	0.000223704	0.420867
Trp53inp2	SMC	0.000234512	0.488175
Pik3r3	SMC	0.000238251	1.19377
Foxf2	SMC	0.000296423	0.335469
Rcan2	SMC	0.000299419	1.50363
Zfp36l1	SMC	0.000328703	0.301104
Trim2	SMC	0.000329176	0.524417
Otub1	SMC	0.000346833	0.563318
Klhl24	SMC	0.000414597	0.366883
Dock5	SMC	0.00043167	0.64749
Bmpr1a	SMC	0.000485664	0.326419
B2m	SMC	0.000488194	0.289798
Rc3h2	SMC	0.000514659	0.371894
Col14a1	SMC	0.000518106	0.772556
Aplp1	SMC	0.000543262	0.596736
Tmem47	SMC	0.000544125	0.529693
Inpp4a	SMC	0.000585419	0.805731
Inafm2	SMC	0.000589123	1.01761
Rbms3	SMC	0.000589857	0.259991
Serf1	SMC	0.000664326	0.277826
Serinc3	SMC	0.000665359	0.416164
Washc4	SMC	0.000755809	0.553668
Mob1a	SMC	0.000800109	0.486066
Rpgrip1	SMC	0.000860978	0.797254
Zfp658	SMC	0.000893054	2.04843
Grem1	SMC	0.000948752	0.399862
Enpp1	SMC	0.00100574	0.49448
Myadm	SMC	0.00100576	0.398782
Calcoco1	SMC	0.00101282	0.654569
Mef2c	SMC	0.00101793	0.284199
4931406P16Rik	SMC	0.00110197	0.344271
Glul	SMC	0.00110501	0.438379
Zscan12	SMC	0.00116475	1.00113
Gstm2	SMC	0.00126427	0.547761
Tob1	SMC	0.00126736	0.691344
Krit1	SMC	0.00128546	0.38054
Atp6v1f	SMC	0.00129287	0.269429
Pan3	SMC	0.00130237	0.457303
Bmp1	SMC	0.00146468	0.32416
Pmepa1	SMC	0.0015038	0.307379
Sgce	SMC	0.00157564	0.334776
Cd302	SMC	0.00158262	0.376215
Bbs12	SMC	0.00159306	1.7854
Cfap97	SMC	0.00162335	0.524417
Ltbp4	SMC	0.00173331	0.381158
Xpo1	SMC	0.00174027	0.488768
2310035C23Rik	SMC	0.00176688	0.575821
Fhod3	SMC	0.00177138	0.664092
Klhl42	SMC	0.00177632	0.875596
Tusc3	SMC	0.00182771	0.346455
Ogt	SMC	0.00185681	0.28617
Clcn6	SMC	0.00187822	1.49417
Usp33	SMC	0.00188905	0.43259
Klf2	SMC	0.00191094	0.588001
Amotl1	SMC	0.00191591	0.28264
Camk2d	SMC	0.00203812	0.350576
Prss12	SMC	0.00212488	0.586965
Cox15	SMC	0.00220794	1.23719
Cetn3	SMC	0.00232357	0.29587
Zfp329	SMC	0.00244402	0.431539
Ddb2	SMC	0.00253429	1.00113
Pdhx	SMC	0.0025656	0.731038
4932438A13Rik	SMC	0.00259668	0.391418
Arap2	SMC	0.00270343	0.561214
Naa20	SMC	0.00289679	0.374888
Zfyve27	SMC	0.00291902	0.753199
Dram2	SMC	0.00305377	0.56013
Tns3	SMC	0.00305968	0.531641
Mpped2	SMC	0.0031916	1.00113
Qpctl	SMC	0.00333171	0.781161
Igfbp4	SMC	0.0033497	0.265542
Dcn	SMC	0.00335178	1.10066
Fam208a	SMC	0.00347417	0.416164
Xpo4	SMC	0.00354521	0.52781
Ptbp2	SMC	0.00358096	0.320684
Cers5	SMC	0.00365424	0.469714
Faim	SMC	0.0036596	0.465492
Efnb2	SMC	0.00377195	0.400223
Sulf1	SMC	0.00379552	0.539796
Smad5	SMC	0.00382926	0.387481
Gm26669	SMC	0.00391598	0.497084
Apba3	SMC	0.00393344	0.871844
Erbin	SMC	0.00395156	0.314683
Igf1	SMC	0.00405888	0.263538
Eef1akmt1	SMC	0.00408508	0.402744
Zfp955a	SMC	0.00424004	1.68918
Gja1	SMC	0.00429695	0.545447
Tie1	SMC	0.00446029	3.1166
Gpt	SMC	0.00446029	3.1166
Tfdp2	SMC	0.00454034	0.344331
Pcdh7	SMC	0.00487657	0.677429
Cldn12	SMC	0.0051964	1.08859
Itch	SMC	0.0052126	0.288084
Ccdc80	SMC	0.00527593	0.266683
Amn1	SMC	0.00532421	0.513775
Adgrg2	SMC	0.00532966	0.387091
Ube3c	SMC	0.00536899	0.476146
Nxf1	SMC	0.00540797	0.264161
Fbln5	SMC	0.00545308	0.546748
Cog3	SMC	0.00553359	0.722826
Pkd1	SMC	0.00562661	0.335184
Gigyf1	SMC	0.005718	0.337309
AI314180	SMC	0.00605601	0.42636
Mfap4	SMC	0.0061505	0.390262
Pde4d	SMC	0.00619896	0.766661
Vmn1r12	SMC	0.00650376	3.00113
Tspan6	SMC	0.00657556	0.276116
2900089D17Rik	SMC	0.00660545	1.08859
Fam19a1	SMC	0.00660617	0.724286
Gas7	SMC	0.0066417	0.445311
Ppm1h	SMC	0.00676213	1.56301
Cyb5a	SMC	0.00676951	0.2608
Kcng2	SMC	0.0068179	1.6792
Thrb	SMC	0.006891	1.68918
Satb1	SMC	0.00694287	0.563721
Tm2d1	SMC	0.00702431	0.345611
Ncoa6	SMC	0.00708636	0.456578
Ace	SMC	0.00709974	0.895332
Fam208b	SMC	0.0071423	0.430961
Sucla2	SMC	0.00726007	0.348701
St6gal1	SMC	0.00728812	0.471812
Cav2	SMC	0.007379	0.604368
Mfap5	SMC	0.0074152	0.522968
Elf1	SMC	0.00750443	0.400734
Fat1	SMC	0.00753322	0.347929
Ccl7	SMC	0.00760819	1.93973
Higd2a	SMC	0.00775221	0.296823
Spry2	SMC	0.00802166	0.535
Lox	SMC	0.00807529	0.568167
Arhgef3	SMC	0.00812665	2.07913
Gm21992	SMC	0.00814071	1.53164
Chmp5	SMC	0.00814688	0.279372
Raf1	SMC	0.00819116	0.347777
Specc1l	SMC	0.00823208	0.453253
Msi2	SMC	0.00835341	0.42575
Zbtb39	SMC	0.0085338	1.08859
Fbxo32	SMC	0.00866624	0.629568
Trappc8	SMC	0.00873533	0.472017
Sorl1	SMC	0.00873971	0.978043
Pik3ca	SMC	0.00886517	0.262541
Atp6ap2	SMC	0.00894949	0.290135
Adamts4	SMC	0.00903656	0.768681
Islr	SMC	0.00906415	0.274578
Nrip1	SMC	0.00927974	0.282147
Arhgap15	SMC	0.00944496	1.6792
Cacng7	SMC	0.0095119	0.715724
Grip2	SMC	0.00971974	1.35476
Tug1	SMC	0.0098276	0.332453
Trappc11	SMC	0.0099845	0.66009
Exoc5	SMC	0.0100692	0.348657
Ssbp3	SMC	0.0100961	0.311695
Zfp266	SMC	0.010129	0.309249
Id4	SMC	0.0103384	0.377826
Hdhd5	SMC	0.0104307	1.32305
Pdia4	SMC	0.0104534	0.254246
Vps18	SMC	0.0104799	0.831202
5031425E22Rik	SMC	0.0105077	0.409278
Ica1	SMC	0.0107606	1.73809
Fastkd1	SMC	0.0109514	0.966361
Fxyd1	SMC	0.0110053	0.27996
Nedd9	SMC	0.0111607	0.256966
Enpp3	SMC	0.0111979	1.3337
Zfp944	SMC	0.0114611	0.738092
Ephx2	SMC	0.011639	1.91866
Crebrf	SMC	0.01179	0.316628
Srgn	SMC	0.0118859	0.727366
Usp25	SMC	0.0119315	0.347895
Acyp1	SMC	0.0119647	0.430378
Zfand1	SMC	0.0122345	0.460018
Kdm2b	SMC	0.0123028	0.402744
Tmem67	SMC	0.0129398	0.758556
Prtn3	SMC	0.013123	1.6178
Klkb1	SMC	0.013123	1.6178
Lama2	SMC	0.0131809	0.314066
Bdnf	SMC	0.0134372	0.638557
Abca5	SMC	0.0134465	0.682058
Adamts15	SMC	0.0135743	0.494167
Rin3	SMC	0.0136212	0.760119
Setd2	SMC	0.0137902	0.336597
Mturn	SMC	0.0137967	0.651792
Zfp781	SMC	0.0139315	2.73809
Chrnb1	SMC	0.0139315	2.73809
Srp54b	SMC	0.0139315	2.73809
Mapk12	SMC	0.0139315	2.73809
Zdhhc13	SMC	0.0139347	0.785398
Vegfa	SMC	0.0140138	0.305133
Tmem14a	SMC	0.014253	0.831202
Nfat5	SMC	0.0143834	0.279887
2900055J20Rik	SMC	0.0146395	0.61471
Lrrc17	SMC	0.0147163	0.629158
Itm2a	SMC	0.0147508	0.933223
Pcdhb22	SMC	0.0147927	0.901591
Tanc2	SMC	0.014804	0.465408
Adamts1	SMC	0.0148223	0.542481
Otof	SMC	0.0149377	1.44859
Rbm4	SMC	0.0149827	0.860949
Uba3	SMC	0.0150019	0.347993
Lonrf3	SMC	0.0150722	1.73809
Phyh	SMC	0.015195	0.531641
Cebpb	SMC	0.0152789	0.461112
Pard3b	SMC	0.0154217	0.583274
Plat	SMC	0.0156544	0.294362
Sel1l	SMC	0.0157554	0.342635
Ntf3	SMC	0.0157801	0.648111
Plpp3	SMC	0.015793	0.378029
Asap2	SMC	0.015813	0.458599
Ccnt2	SMC	0.0158276	0.346262
Cbll1	SMC	0.0158801	0.510942
Atg16l1	SMC	0.016109	0.535903
Adcy3	SMC	0.0162073	0.523079
Itga6	SMC	0.0165225	2.00113
BC048403	SMC	0.0165641	1.91866
Ap1s2	SMC	0.0166041	0.405822
Ifitm6	SMC	0.0166102	1.8312
Hes1	SMC	0.0166938	0.282413
Stfa2l1	SMC	0.0167355	2.22352
Evl	SMC	0.0167749	0.250154
Qsox1	SMC	0.0168182	0.257953
Zfp354c	SMC	0.016904	0.350576
Tmem132c	SMC	0.0172369	0.282047
Zfp260	SMC	0.017681	0.290098
Hykk	SMC	0.0180136	0.946679
Prickle2	SMC	0.018152	0.550465
Akr1b10	SMC	0.018158	0.494167
Cyp2c23	SMC	0.0181782	0.894211
Gm16124	SMC	0.0182733	1.48655
Cttnbp2	SMC	0.0183094	0.968705
Zfp950	SMC	0.0183252	0.283162
Bfar	SMC	0.0183965	0.282413
Trip12	SMC	0.0185057	0.29787
Ddit4l	SMC	0.0185513	0.918665
Fam174a	SMC	0.0187078	0.295483
Hbp1	SMC	0.0188345	0.274312
Nlgn1	SMC	0.019012	0.676928
Nckap5	SMC	0.0193672	0.685351
Ercc6	SMC	0.0193922	0.651792
Nup93	SMC	0.0194567	0.405357
Morn2	SMC	0.0195213	0.633395
Otud4	SMC	0.0195687	0.340437
Miga1	SMC	0.0195753	0.593702
Stk38l	SMC	0.019601	0.33448
4931406C07Rik	SMC	0.0196291	0.402867
Bpgm	SMC	0.0197229	0.368636
Vezt	SMC	0.0197828	0.358939
Snx13	SMC	0.0198752	0.519258
Dclk1	SMC	0.0199812	0.543276
Ralgapa1	SMC	0.0200354	0.341063
Timp4	SMC	0.0202959	0.691799
Mfn1	SMC	0.0203337	0.504973
Prdm9	SMC	0.0204914	2.58609
Ntn1	SMC	0.0205239	0.309249
Spg11	SMC	0.0205684	0.58175
Ldlrad3	SMC	0.020571	0.335546
Cd59a	SMC	0.0206871	0.384455
Nae1	SMC	0.0208113	0.289252
Gm3448	SMC	0.020885	1.41616
Gmcl1	SMC	0.0209325	0.399485
Nnat	SMC	0.0210402	0.284742
Chchd3	SMC	0.0210656	0.332578
Phactr2	SMC	0.0211094	0.390355
Kcne4	SMC	0.0216398	1.23929
Zkscan5	SMC	0.0221215	0.856737
Kpna6	SMC	0.0223083	0.353428
Fosb	SMC	0.0223535	0.306707
Stxbp2	SMC	0.0224763	0.849124
Frmd4a	SMC	0.0225838	0.441699
Ccdc90b	SMC	0.0230606	0.33876
Ccdc15	SMC	0.0231551	0.925178
Dennd3	SMC	0.0233045	1.25267
Exoc4	SMC	0.0233101	0.353304
Pcdhb9	SMC	0.023341	1.3337
Prepl	SMC	0.0234714	0.751767
Aoc2	SMC	0.0236256	1.8312
Mfsd9	SMC	0.0236894	1.73809
Gm45051	SMC	0.0236894	1.73809
Nkain4	SMC	0.0238672	0.361198
Zfp970	SMC	0.0241046	1.32305
Gm20300	SMC	0.0241422	0.754966
Tgfb3	SMC	0.0241436	0.28156
Hk1os	SMC	0.0242903	2.22352
Tnfrsf23	SMC	0.0243248	2.1166
Bet1	SMC	0.0247844	0.254526
Sema3d	SMC	0.0252185	1.47506
Elk4	SMC	0.0253879	0.328346
Gmfg	SMC	0.0256688	1.37552
Ankfy1	SMC	0.0257857	0.360821
Sntg2	SMC	0.0258991	0.255391
Osbpl6	SMC	0.0263022	0.90649
Nox4	SMC	0.0263055	0.366836
Tceanc	SMC	0.0263558	1.20044
Itpr1	SMC	0.0267011	0.322297
Col12a1	SMC	0.0267711	0.303535
Nr4a1	SMC	0.0268691	0.291844
Atxn2l	SMC	0.0269517	0.262131
Sec61a2	SMC	0.0273221	0.535746
Riok3	SMC	0.0276277	0.296255
Dhrs7	SMC	0.0277649	0.402489
Cap2	SMC	0.0277676	0.814714
Itih5	SMC	0.0277719	0.286234
Mpp7	SMC	0.0277797	0.849124
Vcan	SMC	0.0278309	0.362164
Lrfn1	SMC	0.0279327	1.04843
Flrt2	SMC	0.0280171	0.398886
Fn1	SMC	0.0280607	0.355807
Soat1	SMC	0.0281114	0.387875
Man1a	SMC	0.0281654	0.875596
Ubqln4	SMC	0.0281982	0.453158
Pign	SMC	0.0283172	0.689183
Spa17	SMC	0.0284324	0.592014
Bcorl1	SMC	0.028533	0.577319
Atp1a1	SMC	0.0288075	0.304947
Dok1	SMC	0.02893	0.430239
Ddx56	SMC	0.0289329	0.468632
Adamts8	SMC	0.0289702	0.432106
Colec12	SMC	0.0291848	0.385791
Zyg11b	SMC	0.0293518	0.298442
Tes	SMC	0.0294611	0.355501
Stard9	SMC	0.0294782	0.325652
Acly	SMC	0.0296686	0.320745
Gm26670	SMC	0.0297411	1.50363
Ccdc30	SMC	0.0297411	1.50363
AW112010	SMC	0.0297411	1.50363
Atp7a	SMC	0.0298764	0.405822
Pikfyve	SMC	0.0299045	0.47794
Gm49085	SMC	0.030188	0.845007
Sprn	SMC	0.0302762	2.41616
Gm11747	SMC	0.0302762	2.41616
Ino80dos	SMC	0.0303119	0.696272
Fgf9	SMC	0.0303728	0.773716
Aldh3a2	SMC	0.0305082	0.454638
Agrn	SMC	0.0308907	0.291773
Arrdc3	SMC	0.0309047	0.443645
Syt11	SMC	0.0310012	0.411442
2024-03-08	SMC	0.0310344	0.332641
Ikbkb	SMC	0.0310996	0.311828
Txndc15	SMC	0.031434	0.290633
Tsc1	SMC	0.0319817	0.489626
Cnnm2	SMC	0.0319989	0.808482
AI413582	SMC	0.0320427	0.683644
L3hypdh	SMC	0.0325977	0.317154
Mrps2	SMC	0.032655	0.581223
C1galt1c1	SMC	0.0329148	0.51885
4933405D12Rik	SMC	0.0330182	0.332748
Igfbp5	SMC	0.0331148	0.406571
Trmt10b	SMC	0.0331353	0.666708
Gin1	SMC	0.0332625	0.492515
Rgs5	SMC	0.0335534	0.45609
Bccip	SMC	0.0336202	0.256007
Npc1	SMC	0.0339392	0.323055
Scube2	SMC	0.0340517	1.00113
Afap1l1	SMC	0.0343498	1.55367
Tm7sf2	SMC	0.0347809	1.34216
Zmym3	SMC	0.0347896	0.391917
Trim26	SMC	0.0349532	0.304138
Heph	SMC	0.0349556	0.534001
Hif1a	SMC	0.0350015	0.251837
Acsf3	SMC	0.035253	1.05359
Ice2	SMC	0.0354473	0.683644
[truncated: 109 more rows]

## Sheet: Normoxia_downregulation
Gene	Cluster	P_val	Avg_log2FC
Xist	gCap	1.63e-171	-4.66371
Tsix	gCap	1.84e-25	-5.68889
Lyve1	gCap	4.12e-07	-0.477454
Irf1	gCap	1.77e-06	-0.724461
Gbp4	gCap	2.48e-05	-0.694815
Kdm6a	gCap	3.02e-05	-0.817189
Ddx3x	gCap	9.12e-05	-0.39953
Igtp	gCap	9.87e-05	-1.33752
Ldb2	gCap	0.000142145	-0.303913
Rtf1	gCap	0.000175705	-0.319488
9930111J21Rik2	gCap	0.000192971	-0.80935
Gbp7	gCap	0.00026452	-0.67924
Fbrsl1	gCap	0.000316878	-0.559607
Ciita	gCap	0.000318774	-3.10393
Tpm3-rs7	gCap	0.000408665	-1.29657
Ttc21a	gCap	0.000505095	-4.10393
Rbpms	gCap	0.000529021	-0.259289
Gbp9	gCap	0.000589717	-0.714436
Ago2	gCap	0.000625567	-0.468459
Ccnd1	gCap	0.000826313	-0.278101
Rilpl1	gCap	0.000938645	-0.781999
Plvap	gCap	0.00100559	-0.256282
Vil1	gCap	0.00109969	-2.48244
BC051226	gCap	0.00110249	-1.55252
Fam133b	gCap	0.00115676	-0.293039
Brd1	gCap	0.00119864	-0.284832
Gsto1	gCap	0.00124375	-1.33839
Fam83e	gCap	0.00139292	-2.36696
Trappc3	gCap	0.00143575	-0.501412
5430416N02Rik	gCap	0.00148993	-0.781999
Stat1	gCap	0.00156664	-0.670491
Tmed3	gCap	0.00157124	-0.549957
Pak2	gCap	0.00164031	-0.287917
Zbtb46	gCap	0.00173691	-0.636949
Def6	gCap	0.00182975	-1.02592
C2cd2	gCap	0.00187976	-0.704831
Rest	gCap	0.00194486	-0.40881
Kat8	gCap	0.00195368	-0.781999
Gm12216	gCap	0.00210827	-0.60209
Chd7	gCap	0.0021252	-0.42026
Ankrd24	gCap	0.00218165	-1.17793
S1pr2	gCap	0.00222813	-1.782
Mrps18b	gCap	0.00226079	-0.621535
Nek6	gCap	0.0022759	-0.723106
Irgm2	gCap	0.00229763	-0.978397
Slain2	gCap	0.0023688	-0.401051
Snx8	gCap	0.00244346	-1.24143
Ahdc1	gCap	0.00246474	-0.756464
Isg15	gCap	0.00251753	-0.540991
Hmg20b	gCap	0.00260004	-0.323269
Dvl2	gCap	0.00260738	-1.07573
Flnb	gCap	0.00276449	-0.406788
Zfp120	gCap	0.00283201	-0.944271
Vcpip1	gCap	0.00296768	-0.620937
Zfp105	gCap	0.00301762	-0.854149
Irf9	gCap	0.00309675	-0.584319
Mks1	gCap	0.00310855	-2.16051
Tshz3	gCap	0.00327122	-1.0644
Gm9465	gCap	0.00331832	-3.58935
Gm44148	gCap	0.00331837	-3.36696
Arntl2	gCap	0.00331837	-3.36696
Hist1h2ai	gCap	0.00331837	-3.36696
Wars	gCap	0.00337386	-0.615807
Cep250	gCap	0.00341944	-0.485382
Fbxw7	gCap	0.00348994	-0.438457
Zfp251	gCap	0.00355176	-1.07898
Snai1	gCap	0.0036481	-1.28896
Tes	gCap	0.00364832	-0.545932
Ndst1	gCap	0.00366219	-0.60632
Tap1	gCap	0.00367159	-0.590239
Muc1	gCap	0.0037167	-1.48244
Fancb	gCap	0.00389374	-1.88154
1700048O20Rik	gCap	0.00403796	-1.95192
Hivep2	gCap	0.00413717	-0.656468
Sftpd	gCap	0.00421771	-1.08366
Zfp606	gCap	0.00431106	-0.482439
Cdc42ep2	gCap	0.00437755	-0.438267
Endou	gCap	0.00439819	-1.10957
Shc4	gCap	0.00441124	-2.51896
Ttc8	gCap	0.00444436	-2.36696
Zfp985	gCap	0.00449377	-1.95192
Gng12	gCap	0.00454875	-0.336939
Acvr1b	gCap	0.00461345	-0.882928
Egln1	gCap	0.00469918	-0.401727
Oser1	gCap	0.00476124	-0.513894
Eif2s3x	gCap	0.00488608	-0.704694
Msh6	gCap	0.00496639	-0.639041
Nasp	gCap	0.00535112	-0.310247
Zmiz1	gCap	0.00537323	-0.284381
Chka	gCap	0.00537802	-1.13814
Ppm1m	gCap	0.00545154	-0.743525
Hs2st1	gCap	0.00554567	-0.615641
Gipc3	gCap	0.00573138	-2.36696
Topors	gCap	0.00578569	-0.406788
Tmem119	gCap	0.00581737	-2.04503
Prmt6	gCap	0.00605773	-0.822641
Suco	gCap	0.00618268	-0.579012
Zfp687	gCap	0.00619652	-0.716411
Syvn1	gCap	0.00632851	-0.886969
Npr3	gCap	0.00664002	-0.28157
Exoc3l2	gCap	0.00671534	-2.26743
Mafb	gCap	0.00676009	-1.01646
Rufy2	gCap	0.00679638	-0.845193
Tmem156	gCap	0.00705634	-3.10393
Egfl6	gCap	0.00707121	-2.95192
Gm20498	gCap	0.00708608	-2.782
Arhgap8	gCap	0.00708608	-2.782
Rpusd1	gCap	0.00715188	-1.60512
Zbtb7a	gCap	0.00715627	-0.388335
B230208H11Rik	gCap	0.00717658	-2.19704
Snx12	gCap	0.00717712	-0.599521
Oxct1	gCap	0.00718693	-0.581922
Slc15a2	gCap	0.00747173	-2.00439
6030408B16Rik	gCap	0.00753508	-1.88154
Phb	gCap	0.00763162	-0.74593
Gm29994	gCap	0.00797953	-1.782
Sulf2	gCap	0.00801698	-1.708
Fnbp4	gCap	0.00802316	-0.4571
Psmb10	gCap	0.0080307	-0.363934
Ninl	gCap	0.00818753	-1.69954
Stambp	gCap	0.008432	-0.598553
Acot1	gCap	0.00857304	-0.816765
Vsig8	gCap	0.00865962	-3.36696
Xlr3b	gCap	0.00865967	-3.10393
Gm42477	gCap	0.00865967	-3.10393
Map3k11	gCap	0.00869968	-0.356694
Ap2m1	gCap	0.00917335	-0.322946
Lhfpl2	gCap	0.00947388	-0.562433
Mycbp2	gCap	0.00951124	-0.305349
Rbm18	gCap	0.00951417	-0.500905
Taf1d	gCap	0.00954049	-0.426283
Eif2b4	gCap	0.0095511	-0.781999
Sacm1l	gCap	0.0096348	-0.501891
Irf7	gCap	0.00977672	-0.947059
Pprc1	gCap	0.00978411	-0.656468
Robo4	gCap	0.00984427	-0.448473
Coro1b	gCap	0.00986044	-0.371449
Zdhhc2	gCap	0.00988371	-1.05502
Herpud2	gCap	0.0100385	-0.559607
Tmem167b	gCap	0.0102414	-0.586079
Fam57a	gCap	0.0103012	-0.781999
Elf4	gCap	0.0103468	-0.804719
Timm8a1	gCap	0.0103636	-0.475338
Fjx1	gCap	0.0103962	-2.782
Dcdc2b	gCap	0.0104333	-2.36696
Atad3aos	gCap	0.0104713	-2.19704
Rcor1	gCap	0.0105353	-0.422718
Mif4gd	gCap	0.0107019	-0.781999
Ccser1	gCap	0.0107478	-1.33839
Mettl6	gCap	0.0109374	-0.890252
Vapb	gCap	0.0110452	-0.271965
Cog1	gCap	0.0113836	-0.748052
Rnf219	gCap	0.0113883	-0.934002
Supt6	gCap	0.0118829	-0.486175
Mgat2	gCap	0.0120599	-0.378875
Trim21	gCap	0.0123475	-0.781999
Gas6	gCap	0.0123975	-0.675084
Aldh18a1	gCap	0.0124884	-0.919503
Dph6	gCap	0.0125395	-0.781999
Enho	gCap	0.0125845	-0.628649
Cby1	gCap	0.0125887	-0.482439
Add2	gCap	0.0127033	-1.66652
Ier5l	gCap	0.012936	-0.431159
Ptk6	gCap	0.012938	-2.10393
Matn2	gCap	0.0130006	-1.95192
Xpc	gCap	0.0134904	-0.629996
Maged1	gCap	0.0136266	-0.278651
Rabep2	gCap	0.0137614	-0.658011
Gtf2ird1	gCap	0.0138152	-0.433389
Batf2	gCap	0.0139768	-1.40349
Zdhhc5	gCap	0.014307	-0.857948
Ehmt1	gCap	0.0144001	-0.347062
Inha	gCap	0.0144438	-2.16051
Cutc	gCap	0.0145501	-1.21496
Wdr5b	gCap	0.014599	-1.5705
Egflam	gCap	0.0147801	-1.782
Xpo4	gCap	0.0147824	-0.480344
Rnf125	gCap	0.015138	-0.454958
B4galt5	gCap	0.0153675	-0.554589
Sh3pxd2a	gCap	0.0154513	-0.297314
Gbp2	gCap	0.0155847	-0.552518
Man1a2	gCap	0.0156094	-0.306335
Cyp4f13	gCap	0.0156909	-1.49249
Lyrm1	gCap	0.0157574	-1.25148
Rgs12	gCap	0.0157809	-0.272463
Sh2d4b	gCap	0.0157975	-1.55961
Kif3c	gCap	0.0158556	-0.781999
Reps2	gCap	0.0160114	-1.11642
Spi1	gCap	0.0161795	-1.16051
Gm13387	gCap	0.0162501	-1.48244
Gna11	gCap	0.0165044	-0.269115
Runx1	gCap	0.0166611	-1.2845
Emsy	gCap	0.0166755	-0.38448
Myo1c	gCap	0.0167768	-0.406662
Tmem140	gCap	0.0173948	-0.666522
Taf7	gCap	0.0174547	-0.340209
9130401M01Rik	gCap	0.017539	-0.710446
Klhl28	gCap	0.0176838	-0.629996
Gm35167	gCap	0.0177557	-2.58935
Ctrl	gCap	0.0177926	-2.36696
Cysltr2	gCap	0.0177926	-2.36696
Colec10	gCap	0.0177926	-2.36696
Gm4262	gCap	0.0177926	-2.36696
Rpf1	gCap	0.0178732	-0.480619
Lpar1	gCap	0.0179027	-2.19704
Camsap2	gCap	0.0179107	-0.542533
Gm26826	gCap	0.0179394	-2.00439
Bysl	gCap	0.0180646	-0.724284
Abhd8	gCap	0.0180732	-0.518965
Slc25a28	gCap	0.0181095	-0.543212
Slc12a4	gCap	0.0182596	-0.593927
Wbp1	gCap	0.0182659	-0.50992
BC017643	gCap	0.018326	-0.488268
Pdzd2	gCap	0.0184767	-0.286396
Nectin3	gCap	0.0188906	-0.274598
Anks1	gCap	0.0189129	-0.385201
Myo7a	gCap	0.0189681	-0.934002
Gm47283	gCap	0.0190211	-0.382729
Cptp	gCap	0.0190758	-0.644496
Jmjd6	gCap	0.0193139	-0.308799
Rnf215	gCap	0.0193954	-0.356694
Dexi	gCap	0.0194338	-0.56299
Twsg1	gCap	0.0194475	-0.499065
Zcchc3	gCap	0.0197022	-0.70985
Trim30a	gCap	0.0197188	-0.505345
0610009O20Rik	gCap	0.0198182	-0.529812
Taf6l	gCap	0.0198439	-0.490043
Zc3h8	gCap	0.0199431	-0.720599
Orc2	gCap	0.0200144	-0.661705
Ptpn1	gCap	0.0201669	-0.364056
Tbkbp1	gCap	0.0202211	-0.411631
Irf3	gCap	0.0203247	-0.399666
Lnx2	gCap	0.0204062	-0.694537
Dtd1	gCap	0.0205381	-0.869462
Lars	gCap	0.0206534	-0.358788
Iigp1	gCap	0.0206804	-0.499156
Gdpd5	gCap	0.0207289	-0.414543
Cdk13	gCap	0.0210404	-0.413848
Akr1b10	gCap	0.0211661	-1.19704
Dnm1l	gCap	0.0214097	-0.378367
Ddx58	gCap	0.0215204	-0.436612
Agpat2	gCap	0.0216676	-0.425856
Pigc	gCap	0.0217824	-0.968412
Tubb2b	gCap	0.0218257	-0.291566
Ube2l6	gCap	0.0218514	-0.741357
Mplkip	gCap	0.0219521	-0.312936
Tm9sf1	gCap	0.0219563	-0.703997
Vrk1	gCap	0.0219709	-0.50714
Tmem37	gCap	0.0221493	-0.736196
A630089N07Rik	gCap	0.0222496	-1.01646
Gtf2f2	gCap	0.0223224	-0.637609
Max	gCap	0.0223334	-0.429118
Kxd1	gCap	0.0224478	-0.366962
Slc25a39	gCap	0.0226184	-0.346352
Trim25	gCap	0.0226334	-0.490768
Ube2q2	gCap	0.0226373	-0.530461
Uck2	gCap	0.0228513	-0.753985
Ninj1	gCap	0.0231841	-0.50314
Fuz	gCap	0.0233859	-1.25148
Triobp	gCap	0.0237104	-0.423699
Cdc16	gCap	0.0238828	-0.402654
Slc25a25	gCap	0.0240631	-0.579894
B3gnt9	gCap	0.0242709	-2.65647
Pid1	gCap	0.0243541	-2.51896
Lsm10	gCap	0.0243865	-0.55373
Ank3	gCap	0.0244373	-2.36696
Gm32856	gCap	0.0244373	-2.19704
Aldoc	gCap	0.0244373	-2.36696
Pafah1b3	gCap	0.024438	-0.321733
Ocln	gCap	0.0247638	-0.386458
Gigyf2	gCap	0.0247786	-0.337215
Agfg2	gCap	0.0247879	-0.742471
Rbpj	gCap	0.0247954	-0.521039
Nr4a3	gCap	0.0247992	-1.49821
Celsr2	gCap	0.0248578	-0.628649
Sap30bp	gCap	0.0249999	-0.463823
Efna2	gCap	0.025156	-1.29657
Timeless	gCap	0.0252406	-0.439112
Gns	gCap	0.025315	-0.762634
Phc2	gCap	0.025561	-0.322568
Cops7b	gCap	0.0258405	-0.819474
Cyp2d22	gCap	0.026019	-0.834467
Pla2g16	gCap	0.026281	-0.584963
Ifi47	gCap	0.0264332	-0.598135
Chmp1a	gCap	0.0265418	-0.401576
Spryd7	gCap	0.0271756	-0.919503
Plxna2	gCap	0.0272153	-0.553375
Slc18b1	gCap	0.0273955	-1.63
Mtss1	gCap	0.0276158	-0.285488
E130102H24Rik	gCap	0.0276587	-0.893031
Smc3	gCap	0.0278301	-0.262391
Lrig3	gCap	0.0279654	-0.656468
Psmg4	gCap	0.0282862	-0.366962
Ncln	gCap	0.0283331	-0.595987
Pcdhga7	gCap	0.0284505	-2.10393
Dolpp1	gCap	0.0284606	-0.832625
Dusp4	gCap	0.0285105	-1.25148
Tle6	gCap	0.028709	-1.782
Itpr1	gCap	0.0287529	-0.639395
Psmd12	gCap	0.0287911	-0.271515
Ino80dos	gCap	0.0287961	-1.12992
Cfap77	gCap	0.0288806	-1.63
Mdn1	gCap	0.0290163	-0.522912
Rin3	gCap	0.0290209	-0.301194
Arid3a	gCap	0.0290253	-0.507377
Tnxb	gCap	0.0290548	-1.51896
Vars	gCap	0.0290648	-0.477145
Osbpl8	gCap	0.0291565	-0.365308
Fasn	gCap	0.029269	-1.00439
Dusp7	gCap	0.0293829	-0.304678
Rbck1	gCap	0.0294093	-0.271965
Lrsam1	gCap	0.029439	-1.5705
Spg20	gCap	0.0295058	-0.73309
Gm15013	gCap	0.0295857	-0.564769
Fkbp1b	gCap	0.0296876	-1.36696
Coasy	gCap	0.0297179	-0.781999
Ppfibp1	gCap	0.0302115	-0.35959
Nipsnap3b	gCap	0.030391	-0.440962
Gm12185	gCap	0.0304749	-1.58935
Ssrp1	gCap	0.0305461	-0.329719
Ctdspl2	gCap	0.0305727	-0.34655
Gm26749	gCap	0.0306037	-1.9195
Wdr5	gCap	0.0306192	-0.885835
Elp3	gCap	0.030659	-0.499964
Morn1	gCap	0.0307697	-1.782
Gm26511	gCap	0.0307697	-1.782
Abcd3	gCap	0.0307792	-0.376743
Slc22a21	gCap	0.0309383	-1.65647
Gm26847	gCap	0.0309397	-1.63
Sil1	gCap	0.0310848	-0.542329
Fzd7	gCap	0.0311922	-1.89748
Pex1	gCap	0.03129	-0.888915
Hspa1a	gCap	0.0313496	-0.582204
Rasd1	gCap	0.0313879	-1.89748
Nsdhl	gCap	0.0314087	-0.827803
Slc4a1ap	gCap	0.0314216	-0.55373
Etfbkmt	gCap	0.0314607	-1.55961
Napb	gCap	0.031547	-1.67508
Lilrb4a	gCap	0.0315845	-1.65647
Gm17435	gCap	0.0316104	-1.48244
A130010J15Rik	gCap	0.03165	-0.983633
Mutyh	gCap	0.0316878	-1.43408
Mrps26	gCap	0.0317611	-0.392053
Gm16751	gCap	0.0317955	-1.48244
Gbp8	gCap	0.0319838	-1.31251
Fyb	gCap	0.0320245	-1.48244
Zfp984	gCap	0.0321232	-0.913244
Cbl	gCap	0.0323852	-0.283477
Irf2bpl	gCap	0.032529	-0.402151
Igsf8	gCap	0.0325494	-0.633136
Cldn7	gCap	0.0327117	-0.656468
Sf3b4	gCap	0.0329553	-0.43498
4632404H12Rik	gCap	0.0329712	-0.90753
Pim3	gCap	0.0329773	-0.259466
Rsf1	gCap	0.0331073	-0.278889
Rsbn1	gCap	0.0331339	-0.428725
Baz2a	gCap	0.0333064	-0.431312
Acp1	gCap	0.0334766	-0.298184
Acbd6	gCap	0.0335719	-0.378328
Stradb	gCap	0.0336551	-0.644496
Blvrb	gCap	0.0337662	-0.44758
Cmpk2	gCap	0.0337796	-0.814421
Slc39a11	gCap	0.0339342	-0.893031
1810013L24Rik	gCap	0.0340085	-0.504771
C2cd5	gCap	0.0342879	-0.717869
Sertad1	gCap	0.0343764	-0.324201
Stx12	gCap	0.0348303	-0.307027
Cox10	gCap	0.0349119	-0.697935
Impa2	gCap	0.0350543	-0.942464
Wdr20	gCap	0.0356511	-0.42634
Meox1	gCap	0.035657	-0.411631
Tradd	gCap	0.0357289	-0.487552
Msl3l2	gCap	0.035859	-0.90753
Mcm3	gCap	0.0359319	-0.374722
Rrn3	gCap	0.0360018	-0.2701
Etfdh	gCap	0.0361645	-0.861434
6030458C11Rik	gCap	0.0361649	-0.67703
Ltbp1	gCap	0.0361957	-0.320269
Trafd1	gCap	0.0363199	-0.498606
Pik3c2b	gCap	0.036955	-0.377609
Rab8a	gCap	0.0371444	-0.520671
Cactin	gCap	0.0371453	-0.508239
Mfap3	gCap	0.037237	-0.361293
Bahd1	gCap	0.0386208	-0.864462
Tomm40	gCap	0.0387248	-0.288061
Znhit6	gCap	0.0389295	-0.402151
Klhl26	gCap	0.0392553	-0.983633
Thumpd1	gCap	0.0396509	-0.374122
Ufd1	gCap	0.0400865	-0.495477
Cbr2	gCap	0.0401149	-0.632252
Mcfd2	gCap	0.04013	-0.399142
Klhl3	gCap	0.0402985	-1.46007
Mccc2	gCap	0.0406139	-1.01646
Plod1	gCap	0.0406461	-0.463317
Xpnpep3	gCap	0.0407505	-0.962572
Mrps22	gCap	0.0408683	-0.551702
Ifi27	gCap	0.0409407	-0.253504
Exoc7	gCap	0.0411756	-0.546896
Get4	gCap	0.0415032	-0.404764
Cyp4b1	gCap	0.0417448	-0.262481
Fnta	gCap	0.0418172	-0.319209
Gas8	gCap	0.0419084	-0.781999
Gfer	gCap	0.0421253	-0.586983
Gga2	gCap	0.0421936	-0.647698
Mgea5	gCap	0.0422273	-0.328692
Abca7	gCap	0.0422383	-0.714885
Sac3d1	gCap	0.0429903	-0.492493
Syngr2	gCap	0.0430272	-0.424447
Tmem183a	gCap	0.0431102	-0.406242
Ide	gCap	0.0432747	-0.582691
Casp7	gCap	0.0437562	-0.281794
Naa25	gCap	0.0437835	-0.485606
Tinagl1	gCap	0.0440604	-0.474676
Dcaf8	gCap	0.0441658	-0.286261
Rtca	gCap	0.044166	-0.419429
Gtpbp3	gCap	0.044167	-0.737605
Tmem219	gCap	0.0442574	-0.403488
Ifit1	gCap	0.044283	-0.408541
Atp1b1	gCap	0.0444244	-0.781999
Sox5	gCap	0.0445245	-2.58935
Tead3	gCap	0.0445245	-2.58935
1700061G19Rik	gCap	0.0445245	-2.58935
Wdr54	gCap	0.0446127	-2.36696
Gng8	gCap	0.0446127	-2.36696
Wisp1	gCap	0.0446127	-2.36696
Lmod1	gCap	0.0447015	-2.36696
Cd84	gCap	0.0447016	-2.10393
Acss1	gCap	0.0447016	-2.10393
Serpini1	gCap	0.0447016	-2.10393
Bdh2	gCap	0.0447016	-2.10393
Gm26722	gCap	0.0447016	-2.10393
Runx3	gCap	0.0447016	-2.10393
Dok7	gCap	0.0447016	-2.10393
Cd69	gCap	0.0447016	-2.10393
Mrvi1	gCap	0.0447016	-2.10393
Gm47398	gCap	0.0447016	-2.10393
Gm3411	gCap	0.0447016	-2.10393
Plec	gCap	0.0448201	-0.26595
Zmynd10	gCap	0.0449681	-1.782
Myrip	gCap	0.0449681	-1.782
Ice2	gCap	0.0449877	-0.714885
Atp6v0a2	gCap	0.0449981	-0.474818
Rbm6	gCap	0.0450171	-0.385277
Podn	gCap	0.0450571	-1.51896
Nol3	gCap	0.0450571	-1.51896
Nipsnap2	gCap	0.0452901	-0.487816
Gsk3a	gCap	0.0453648	-0.347904
Gm20342	gCap	0.0454082	-0.627277
Dnajb1	gCap	0.0454292	-0.317667
Baz1a	gCap	0.0454522	-0.314873
Cdk12	gCap	0.0455632	-0.270286
Gon4l	gCap	0.0456192	-0.327649
Hp	gCap	0.0457242	-0.707999
0610010K14Rik	gCap	0.0459168	-0.257337
Amotl2	gCap	0.0460452	-0.341427
Rbm28	gCap	0.0466001	-0.335113
Gadd45b	gCap	0.0466028	-0.427334
Vta1	gCap	0.0468469	-0.335113
Rsbn1l	gCap	0.0469547	-0.263126
Slc10a7	gCap	0.0470897	-0.400129
Zfp184	gCap	0.0471238	-1.16902
Gba	gCap	0.047135	-0.740179
Papd7	gCap	0.0471362	-0.518965
Pwp2	gCap	0.0472927	-0.856
Ston1	gCap	0.0474251	-1.10393
Mfhas1	gCap	0.0475075	-0.322568
Mrm2	gCap	0.0475117	-0.723106
Ptpn11	gCap	0.0476803	-0.281232
AW112010	gCap	0.0479235	-1.15123
Galnt18	gCap	0.0480986	-0.297192
Qtrt1	gCap	0.0484872	-0.623302
Inpp1	gCap	0.0491174	-0.500818
Grip2	gCap	0.049164	-0.781999
Odf3b	gCap	0.0492151	-1.49249
Glp1r	gCap	0.0495912	-0.866888
Asrgl1	gCap	0.0496018	-0.612074
Psmd3	gCap	0.0498529	-0.250476
Xist	aCap	1.08e-63	-4.06144
Tsix	aCap	2.07e-07	-5.25651
Tap1	aCap	7.63e-07	-1.47811
N4bp2	aCap	1.99e-05	-3.19762
Sec23b	aCap	0.000147094	-1.41236
St7l	aCap	0.000163701	-1.34962
Palm	aCap	0.000283087	-1.81429
Maf1	aCap	0.00037797	-1.06637
Gfer	aCap	0.0004734	-1.57949
Psme2b	aCap	0.000584073	-1.43208
Akip1	aCap	0.000698119	-1.93458
Rragc	aCap	0.000717538	-1.03587
Smyd2	aCap	0.00072109	-1.93458
Evi5	aCap	0.000752211	-1.05078
Stat1	aCap	0.000823097	-0.839723
Cyp26b1	aCap	0.00099269	-3.93458
Nudt16l1	aCap	0.00105304	-1.34962
Pcdh12	aCap	0.00114362	-0.620559
Wdr6	aCap	0.00117728	-1.61265
Arl16	aCap	0.00125678	-2.02769
Cpsf4	aCap	0.0012932	-1.76466
Pim1	aCap	0.0014724	-0.802479
Mtfr1l	aCap	0.00154131	-0.859294
Sdad1	aCap	0.00157416	-1.61265
Upf3a	aCap	0.00158171	-0.811963
Rsbn1	aCap	0.001586	-0.593289
Hbb-bs	aCap	0.00177394	-3.83165
Ecm1	aCap	0.00200484	-0.518327
Dcun1d2	aCap	0.00204474	-2.26473
Dnajc15	aCap	0.00206435	-0.949689
Zxdc	aCap	0.0020876	-2.05323
Rnasel	aCap	0.00237474	-2.42001
Tut1	aCap	0.00237474	-2.42001
Snx4	aCap	0.00242766	-0.762401
Ptpn1	aCap	0.00244247	-0.696718
Fam111a	aCap	0.00253855	-1.42001
Ccdc47	aCap	0.00259855	-0.630802
Tcn2	aCap	0.00263586	-0.561429
Arpin	aCap	0.00276413	-1.68304
Mrps34	aCap	0.00279112	-0.895054
Tmem80	aCap	0.00294337	-1.53465
Dzip3	aCap	0.00302312	-1.44916
Ppm1d	aCap	0.00302604	-1.17825
Brwd3	aCap	0.00313324	-1.43578
Zdhhc12	aCap	0.00320473	-1.05078
Senp5	aCap	0.00330001	-0.934582
Gan	aCap	0.00330515	-1.30453
Fbxo6	aCap	0.00331553	-1.25008
Kif3c	aCap	0.0033202	-1.8053
Exoc3l4	aCap	0.00349314	-1.17208
Shisa5	aCap	0.00351222	-0.435776
Brd9	aCap	0.00363635	-0.881143
Trpc4ap	aCap	0.00380003	-0.680826
Irf3	aCap	0.00392016	-0.634028
Helz	aCap	0.00396698	-0.65996
Idh3g	aCap	0.00401394	-0.955542
Cdk2ap1	aCap	0.00405231	-0.892762
Kif13b	aCap	0.00425	-0.902161
Fam3a	aCap	0.00431102	-0.980386
Gbp7	aCap	0.0044895	-1.16905
Gm42418	aCap	0.00449119	-0.39648
Tex261	aCap	0.00453242	-0.844601
Net1	aCap	0.00463502	-1.03796
Gatd1	aCap	0.00479204	-1.91221
Dnajc8	aCap	0.00483211	-0.408012
Zdhhc6	aCap	0.00483534	-0.746955
Rbm27	aCap	0.0049996	-0.838214
Rnaset2b	aCap	0.00510579	-3.19762
Ythdc2	aCap	0.0051305	-1.61265
Rgs1	aCap	0.00513194	-2.93458
Pld2	aCap	0.00514266	-2.29073
Gps1	aCap	0.00525827	-0.676785
Pttg1ip	aCap	0.00529375	-0.450767
Rps6ka4	aCap	0.00539288	-0.968798
Ccl6	aCap	0.00542879	-1.24342
Tprkb	aCap	0.00544044	-1.50574
Purb	aCap	0.00548117	-0.286732
Unc5c	aCap	0.00550842	-3.61265
Smtnl2	aCap	0.00550857	-3.78258
Trmt11	aCap	0.00551194	-1.12723
Ppp4r2	aCap	0.00554035	-0.731801
Stip1	aCap	0.00561088	-1.29073
Psmb8	aCap	0.00571079	-0.700117
C330007P06Rik	aCap	0.00581471	-0.826779
Eif2s3x	aCap	0.00583883	-1.13203
Qk	aCap	0.00594244	-0.266808
Gabarapl1	aCap	0.00599074	-0.57366
Rnf2	aCap	0.0060887	-1.19762
Ctso	aCap	0.00636091	-1.10169
Tnik	aCap	0.00644152	-0.862632
Fam118a	aCap	0.00651358	-1.93458
Smpdl3a	aCap	0.00658426	-0.726825
Ccnb2	aCap	0.0068149	-1.56374
Apobec3	aCap	0.00685644	-0.722837
Gbp9	aCap	0.00686151	-1.12723
Mgat4b	aCap	0.00712022	-0.485104
Cbx5	aCap	0.00741228	-0.829466
Zfand3	aCap	0.00749366	-0.580593
Galnt18	aCap	0.00768382	-0.454589
Zmym5	aCap	0.00775642	-0.517235
Ogg1	aCap	0.00787982	-1.42001
B4galt6	aCap	0.00793803	-2.93458
Gm10138	aCap	0.00800833	-2.61265
Sfxn4	aCap	0.00800833	-2.61265
Phf21a	aCap	0.00807586	-0.696718
Upp2	aCap	0.00837182	-2.07209
Itm2a	aCap	0.00842154	-1.68304
St3gal5	aCap	0.00852209	-1.79708
Dnajb2	aCap	0.00864058	-1.61265
Tex264	aCap	0.00864413	-0.612654
Snx6	aCap	0.00864896	-0.626329
Ell	aCap	0.00877253	-1.51954
Fbxo30	aCap	0.00880862	-0.915217
Cog1	aCap	0.00884664	-1.42001
Cep135	aCap	0.00890722	-1.76466
Hmgn3	aCap	0.00909944	-1.38317
Pgrmc2	aCap	0.00915914	-0.898958
Atl2	aCap	0.00924266	-1.53019
Ppm1g	aCap	0.00973896	-0.40754
Mpp1	aCap	0.00977055	-0.94523
Aig1	aCap	0.0099587	-1.40115
Galnt1	aCap	0.00996163	-0.600376
Mcm5	aCap	0.0100785	-1.19762
Tmed1	aCap	0.0102444	-1.25651
Napsa	aCap	0.0103954	-1.19762
Cyp1a1	aCap	0.0106039	-1.10619
Tax1bp1	aCap	0.0107501	-0.350251
Dtd1	aCap	0.010865	-1.02769
Pex19	aCap	0.0108681	-0.757044
Phactr2	aCap	0.0111348	-0.370836
Timp2	aCap	0.0112989	-0.336697
Clptm1l	aCap	0.0113849	-1.13349
Man2b1	aCap	0.0115618	-0.612654
Pdgfd	aCap	0.0116532	-0.912215
Rsl24d1	aCap	0.0116899	-0.948257
Cr1l	aCap	0.0118372	-0.436157
Plxnd1	aCap	0.0118495	-0.429432
Otud6b	aCap	0.0122188	-0.999677
4932438A13Rik	aCap	0.0124095	-0.573126
Prpf38b	aCap	0.0125008	-0.623625
Pitpnb	aCap	0.0128192	-0.631763
Pstk	aCap	0.0128516	-1.05626
Tmem39a	aCap	0.0129022	-1.99117
Gtf3c6	aCap	0.0131214	-0.805299
Ppp1r3d	aCap	0.0131631	-3.19762
Arxes1	aCap	0.0131631	-3.19762
Eqtn	aCap	0.0131631	-3.19762
Zscan22	aCap	0.0131631	-3.19762
E2f8	aCap	0.0131631	-3.19762
Gsta4	aCap	0.0131631	-3.19762
Acy1	aCap	0.0131631	-3.19762
Synj2	aCap	0.0131631	-3.19762
Src	aCap	0.0131635	-3.42001
Ccl21a	aCap	0.0131635	-4.19762
Ric3	aCap	0.0131635	-3.42001
Suox	aCap	0.0131635	-3.42001
Ift140	aCap	0.0131635	-3.42001
Fndc5	aCap	0.0131636	-2.93458
Otud7a	aCap	0.0131636	-2.93458
Zfp689	aCap	0.0131636	-2.93458
D830024N08Rik	aCap	0.0131636	-2.93458
Ndrg4	aCap	0.0131636	-2.93458
Ppp1r3e	aCap	0.0131636	-2.93458
9330020H09Rik	aCap	0.0131636	-2.93458
1110034G24Rik	aCap	0.0131731	-1.10742
Cnot6	aCap	0.0133785	-0.4439
Nedd4l	aCap	0.0133801	-1.22034
Cspp1	aCap	0.0136706	-0.510293
5430416N02Rik	aCap	0.013775	-1.14871
Nubp1	aCap	0.0139816	-1.09808
Kif3a	aCap	0.0141424	-1.13203
Ranbp10	aCap	0.0141912	-0.845315
Ric8a	aCap	0.0143598	-0.587563
Ar	aCap	0.0144002	-0.636113
Sap30l	aCap	0.0144373	-0.40384
Vps54	aCap	0.0144923	-0.994525
Lyrm1	aCap	0.0145806	-1.83505
Elmod3	aCap	0.0149462	-2.05323
Stat2	aCap	0.0149785	-0.531354
Tmem186	aCap	0.0151239	-1.61265
Ftsj1	aCap	0.0151739	-1.51954
Pex14	aCap	0.0152324	-1.34962
Pi4k2a	aCap	0.0152651	-0.915217
Gm10687	aCap	0.015431	-1.51954
Usp24	aCap	0.0154894	-0.934582
Slc25a39	aCap	0.0155782	-0.484899
Hlcs	aCap	0.0156287	-1.93458
Cxxc4	aCap	0.0158434	-1.44273
Fam120a	aCap	0.0160204	-0.585687
Dtx3l	aCap	0.016057	-0.835047
Tmem229b	aCap	0.0160896	-1.61265
Gjc1	aCap	0.016121	-0.528823
Adora2a	aCap	0.0162011	-1.19762
Gpank1	aCap	0.0162466	-1.00858
Psmd5	aCap	0.0163828	-0.764657
Ccdc22	aCap	0.0164266	-1.44916
Ppp1r13b	aCap	0.016569	-0.412982
Errfi1	aCap	0.0167899	-0.975224
Il3ra	aCap	0.0170007	-0.668149
Clcn6	aCap	0.0170084	-1.31309
Shroom2	aCap	0.0170154	-1.46065
Pwp1	aCap	0.0172879	-1.13622
Ncapd3	aCap	0.0173138	-0.669238
Fabp5	aCap	0.0174875	-1.16014
Qpct	aCap	0.0175072	-2.48712
Pag1	aCap	0.0176564	-2.34962
Isg20	aCap	0.0176586	-2.51954
Patl1	aCap	0.0176899	-0.968798
Sec61a1	aCap	0.017728	-0.479388
Tasp1	aCap	0.0178063	-2.19762
Zswim3	aCap	0.0178063	-2.19762
Det1	aCap	0.0178063	-2.19762
Dgcr14	aCap	0.0178408	-0.770196
Ficd	aCap	0.017965	-2.02769
Wdr55	aCap	0.017965	-2.02769
Rcor2	aCap	0.0180405	-2.07209
Yipf3	aCap	0.0180541	-0.50303
Dnajc10	aCap	0.018122	-0.892762
Tfe3	aCap	0.0181807	-0.746955
Lsm7	aCap	0.0182351	-0.534652
Nrbp1	aCap	0.0183352	-0.459575
Dhx35	aCap	0.0185035	-1.29073
Cog6	aCap	0.0185439	-1.42001
Cdk16	aCap	0.0187768	-0.942803
Maz	aCap	0.0188753	-0.612654
Arl6ip6	aCap	0.019083	-0.790991
Tshz3	aCap	0.0191713	-1.19762
Slx1b	aCap	0.0192362	-1.08214
Lcmt1	aCap	0.0193143	-0.695116
Alg14	aCap	0.0193189	-0.420009
Tnfsf12	aCap	0.0196581	-0.892762
Abcf1	aCap	0.0198049	-0.507301
Ube2c	aCap	0.019902	-0.408296
Mndal	aCap	0.0199615	-0.735511
Trip12	aCap	0.0200415	-0.612654
Slc24a5	aCap	0.0203127	-0.643681
Gimap6	aCap	0.0203228	-0.343532
Snx17	aCap	0.0206735	-0.496009
Kmt2a	aCap	0.0208371	-0.519545
Gsk3a	aCap	0.020881	-0.692089
Dap	aCap	0.0211769	-0.489272
Igtp	aCap	0.0214363	-1.09808
Fam8a1	aCap	0.0214417	-0.777713
Hdac9	aCap	0.0216821	-0.757044
Tet1	aCap	0.0217471	-1.12723
Selenbp1	aCap	0.0217579	-2.53865
Ciapin1	aCap	0.0219146	-0.574686
Rwdd4a	aCap	0.0220904	-0.805299
Scaf4	aCap	0.0221084	-0.925812
Tsc1	aCap	0.022119	-1.04329
Arhgap18	aCap	0.0222388	-0.537692
Brpf3	aCap	0.0223339	-2.07209
Coq7	aCap	0.0224617	-0.811963
Trim6	aCap	0.0225847	-1.93458
Gbp4	aCap	0.0227233	-0.7961
Ttyh3	aCap	0.0228319	-0.319091
Car14	aCap	0.0228519	-1.78258
Ranbp3	aCap	0.0230196	-0.612654
Eef2k	aCap	0.0230202	-1.61265
Ctns	aCap	0.0230202	-1.61265
CAAA01147332.1	aCap	0.0232766	-1.61265
Rbck1	aCap	0.0234465	-0.469696
Kdm1a	aCap	0.0235489	-0.58778
Ccnjl	aCap	0.0237332	-1.0415
Slc39a6	aCap	0.0242396	-0.509561
Cmip	aCap	0.0242973	-0.984623
Dach1	aCap	0.0243829	-0.364727
Fam3c	aCap	0.024483	-0.383629
Pmvk	aCap	0.0246008	-0.829466
Abhd4	aCap	0.0247209	-1.02769
Dstyk	aCap	0.0251961	-0.565349
Cfap20	aCap	0.0253852	-0.564957
Vrk2	aCap	0.025435	-1.99117
Fam69a	aCap	0.0254544	-0.84398
Hmg20a	aCap	0.0255161	-0.678243
Tbx4	aCap	0.0255247	-1.93458
Lyve1	aCap	0.0255757	-0.420864
Dctpp1	aCap	0.0256627	-0.667102
Eid2	aCap	0.0258714	-0.667102
Fh1	aCap	0.0259286	-0.845315
Ccm2	aCap	0.0259714	-0.671548
Mvd	aCap	0.0261306	-1.75016
Fxyd4	aCap	0.0262301	-1.72813
Heatr5b	aCap	0.0264986	-1.50574
Nop2	aCap	0.0265861	-1.61265
Pmm1	aCap	0.0270116	-1.31309
Cggbp1	aCap	0.0270241	-0.315494
Trim30d	aCap	0.0270698	-3.19762
Slc15a2	aCap	0.0270698	-2.93458
Itga2b	aCap	0.02707	-2.78258
Arfgap1	aCap	0.0270991	-0.975224
Ifi209	aCap	0.0272033	-2.61265
Cdh6	aCap	0.0272033	-2.78258
Gm3448	aCap	0.0272033	-2.61265
Cdc6	aCap	0.0273366	-2.42001
1700097N02Rik	aCap	0.0273366	-2.42001
Kcnk7	aCap	0.0273366	-2.42001
Adrm1	aCap	0.0273744	-0.612654
Gm14221	aCap	0.0274746	-2.19762
4931428F04Rik	aCap	0.0274746	-2.19762
Olfr56	aCap	0.0274746	-2.19762
H2-Q10	aCap	0.0274746	-2.19762
Ncoa7	aCap	0.0275185	-0.732948
Anln	aCap	0.0276001	-1.14317
Pigc	aCap	0.0277419	-1.39026
Alyref	aCap	0.0278996	-0.596535
Vcam1	aCap	0.0280201	-1.83505
Crocc	aCap	0.0280201	-1.83505
Kctd17	aCap	0.0281373	-0.867911
Zfp13	aCap	0.0281481	-1.72813
Mrpl9	aCap	0.0281493	-0.64918
Gde1	aCap	0.0283374	-0.764657
Pigh	aCap	0.0284534	-1.68304
Vps37c	aCap	0.0286108	-1.8053
Nfu1	aCap	0.0287621	-0.510085
Nmt1	aCap	0.028976	-0.612654
Trmt10b	aCap	0.0290494	-1.50574
Ampd3	aCap	0.0290861	-1.68304
Casp9	aCap	0.0291168	-1.8053
Bad	aCap	0.0293994	-0.656376
Bend7	aCap	0.029427	-1.12723
Rbm19	aCap	0.0295024	-1.39026
Noc3l	aCap	0.0295024	-1.39026
Pptc7	aCap	0.0295162	-0.732948
Dpm2	aCap	0.0295947	-0.842136
Eml3	aCap	0.0296044	-0.902161
Zfp597	aCap	0.0296123	-1.34962
Cmpk2	aCap	0.0296298	-1.61265
Morc2a	aCap	0.029903	-1.23414
Mettl27	aCap	0.0299607	-1.26473
Zfr	aCap	0.030023	-0.498322
Cdc5l	aCap	0.0300771	-0.479388
Nrp2	aCap	0.0301738	-1.90216
Rnf38	aCap	0.0302069	-0.57703
Rnf215	aCap	0.0302318	-0.542265
Akap2	aCap	0.030232	-1.05323
Qpctl	aCap	0.0304409	-1.19762
Paqr7	aCap	0.0304679	-0.457932
Tmem101	aCap	0.0305598	-0.525191
Dpp9	aCap	0.030595	-0.968798
Lig3	aCap	0.030761	-1.53019
Gstk1	aCap	0.030782	-1.40115
Med11	aCap	0.030782	-1.40115
Tcea1	aCap	0.0308042	-0.735511
Hdac10	aCap	0.0308286	-1.09808
Ext1	aCap	0.0308374	-0.640669
Abl1	aCap	0.0309429	-0.643681
Taf7	aCap	0.0312309	-0.593025
Slc23a2	aCap	0.0312458	-0.592476
Psmg2	aCap	0.0315973	-0.835047
Gm8251	aCap	0.0320331	-2.93458
Acss1	aCap	0.0320331	-3.19762
F8	aCap	0.0320331	-2.93458
Olfr267	aCap	0.0320331	-3.19762
Kctd15	aCap	0.0320331	-2.93458
BC043934	aCap	0.0320331	-2.93458
Rab40b	aCap	0.0320331	-2.93458
Gm34961	aCap	0.0320331	-2.93458
Srp54c	aCap	0.0320331	-2.93458
Serpina3g	aCap	0.0320331	-2.93458
Pcdhb8	aCap	0.0320331	-2.93458
Tesmin	aCap	0.0320331	-2.93458
Crispld1	aCap	0.0320334	-2.61265
Iqca	aCap	0.0320334	-2.61265
3830403N18Rik	aCap	0.0320334	-2.61265
Gm17690	aCap	0.0320334	-2.61265
Ptch2	aCap	0.0320334	-2.61265
C1qc	aCap	0.0320334	-2.61265
Rasl11a	aCap	0.0320334	-3.42001
Gm43915	aCap	0.0320334	-2.61265
Olr1	aCap	0.0320334	-3.19762
Gm17089	aCap	0.0320334	-2.61265
Fam234b	aCap	0.0320334	-2.61265
Sh3gl3	aCap	0.0320334	-2.61265
Gypa	aCap	0.0320334	-4.70012
Nqo1	aCap	0.0320334	-3.42001
Spata2l	aCap	0.0320334	-2.61265
Osm	aCap	0.0320334	-2.61265
Fgf18	aCap	0.0320334	-3.42001
Gm12185	aCap	0.0320334	-2.61265
9930111J21Rik1	aCap	0.0320334	-2.61265
Zfp354b	aCap	0.0320334	-2.61265
Dhrs13os	aCap	0.0320334	-2.61265
Slc4a1	aCap	0.0320334	-4.19762
Mycn	aCap	0.0320334	-2.61265
Cd200r4	aCap	0.0320334	-2.61265
Adck1	aCap	0.0320501	-1.25008
Lrrcc1	aCap	0.0320551	-0.960578
Flvcr1	aCap	0.0321614	-1.14317
Prps1	aCap	0.0323287	-1.29073
Mphosph9	aCap	0.0323287	-1.29073
Ciart	aCap	0.0323849	-1.19762
Zfp236	aCap	0.0324236	-0.657048
Ube2o	aCap	0.0325894	-0.579487
Fkbp15	aCap	0.0326573	-0.812953
Usp8	aCap	0.033027	-0.722837
Mapkapk2	aCap	0.033424	-0.589571
Fam210a	aCap	0.0334433	-0.824158
5031439G07Rik	aCap	0.0334529	-0.835047
Taf15	aCap	0.0334832	-0.513119
Fez2	aCap	0.0335053	-0.636501
Cdv3	aCap	0.0335888	-0.328309
Cyth4	aCap	0.0337021	-1.11515
Chsy1	aCap	0.0338603	-0.917509
Rflnb	aCap	0.0339496	-0.975224
Trim56	aCap	0.0344587	-0.558206
Aff3	aCap	0.0346424	-0.68996
Herc2	aCap	0.0349628	-0.541571
Clpx	aCap	0.0353568	-0.722279
Ing1	aCap	0.0356443	-0.475151
Carmn	aCap	0.0356931	-0.789532
Fer	aCap	0.0358462	-0.56826
Sgf29	aCap	0.0358487	-0.90811
Hmgb3	aCap	0.0361621	-0.523387
Bin3	aCap	0.0364381	-0.67539
Tubb6	aCap	0.03659	-1.02769
Ppp6c	aCap	0.0369444	-0.513119
Abhd16a	aCap	0.0370726	-0.457003
Prkd2	aCap	0.0372036	-0.460651
Snca	aCap	0.0372501	-4.19762
1810030O07Rik	aCap	0.0373863	-0.71219
Cnot7	aCap	0.0373905	-0.683044
Ddx55	aCap	0.0376076	-1.06722
Pigk	aCap	0.0377113	-0.338893
Fam219a	aCap	0.0377113	-0.695116
Xbp1	aCap	0.0377175	-0.497177
Usp3	aCap	0.0377451	-0.511371
Gm340	aCap	0.0378634	-2.34962
Ldlrap1	aCap	0.0378676	-0.646602
Plekhb2	aCap	0.0384826	-2.02769
Gdpd3	aCap	0.0384826	-2.02769
Gm12258	aCap	0.0384826	-2.02769
Fastkd3	aCap	0.0384826	-2.02769
Ppm1m	aCap	0.0386083	-0.828383
Stbd1	aCap	0.0386454	-2.07209
Tnni1	aCap	0.0388051	-1.83505
Wfs1	aCap	0.0388051	-1.83505
Tnfrsf22	aCap	0.0388051	-1.83505
Cdca2	aCap	0.0389608	-1.93458
Stx2	aCap	0.0390112	-0.782579
Hdac5	aCap	0.0390175	-0.52859
BC024978	aCap	0.0391199	-1.78258
Otud3	aCap	0.0391211	-1.75016
Zcchc14	aCap	0.0391671	-0.64918
2510002D24Rik	aCap	0.0392928	-0.864193
Zcchc9	aCap	0.0393549	-0.697543
Osbpl5	aCap	0.0394375	-1.61265
Ppp2r2a	aCap	0.0395969	-0.325773
Mecom	aCap	0.0395981	-0.805299
Pak2	aCap	0.0396535	-0.367134
Armcx2	aCap	0.0397446	-0.849693
Lamc3	aCap	0.0397565	-1.42001
Mapt	aCap	0.0397653	-0.402862
Tspan6	aCap	0.039786	-0.385244
Gpr89	aCap	0.0399783	-1.02769
Jagn1	aCap	0.0405704	-0.559215
Herpud1	aCap	0.0409189	-0.288303
Adcy9	aCap	0.040967	-0.826779
Vps36	aCap	0.0410946	-0.269423
Armc8	aCap	0.0412768	-0.786684
Rftn2	aCap	0.0413131	-1.04561
Mfng	aCap	0.0418579	-0.427737
Zbtb1	aCap	0.042877	-0.958429
Ccser2	aCap	0.0430017	-0.487123
Rfc1	aCap	0.0432481	-0.414715
Slco3a1	aCap	0.0432667	-0.666093
Them4	aCap	0.0433125	-1.37165
Chid1	aCap	0.0434497	-1.19762
Kmt2b	aCap	0.0434848	-0.705764
Bcap29	aCap	0.0435218	-1.02769
Pigf	aCap	0.0435617	-0.966291
Tiparp	aCap	0.043582	-0.745921
Rnf149	aCap	0.0436011	-1.06517
Tmem5	aCap	0.0436549	-0.534652
Yme1l1	aCap	0.043766	-0.390262
Arid3b	aCap	0.0439428	-0.773119
Clk4	aCap	0.0439478	-0.578707
Mcm7	aCap	0.044116	-1.29073
Hmox2	aCap	0.0441724	-0.750158
Nagk	aCap	0.0443645	-0.764657
Caml	aCap	0.0444187	-0.423893
Saysd1	aCap	0.0446462	-0.534652
Ankrd52	aCap	0.0447315	-2.19762
Smim12	aCap	0.0449595	-0.612654
2310009B15Rik	aCap	0.0450074	-0.653296
Jam2	aCap	0.0450159	-0.786684
Tada2b	aCap	0.0450567	-1.09808
Gm30382	aCap	0.045072	-0.455113
Tubg1	aCap	0.0451857	-0.657048
Hist1h1c	aCap	0.0452534	-0.984623
Ino80b	aCap	0.0458207	-0.805299
Arhgef28	aCap	0.045871	-1.13622
Slc22a15	aCap	0.0458837	-1.08659
Crim1	aCap	0.0461371	-0.902161
Sntb1	aCap	0.0461804	-1.78258
Ltbp3	aCap	0.04619	-1.87569
Hectd2	aCap	0.046355	-1.75016
Abhd2	aCap	0.0464048	-0.356314
Mettl8	aCap	0.0466897	-1.61265
Cdca7	aCap	0.0466897	-1.61265
2900093K20Rik	aCap	0.0466897	-1.61265
Mlf1	aCap	0.0466897	-1.61265
Poglut1	aCap	0.0467122	-1.00497
Pclaf	aCap	0.0467944	-0.793226
Ctu2	aCap	0.046809	-1.23414
2310033P09Rik	aCap	0.04683	-0.47645
Diaph3	aCap	0.0468491	-1.61265
Zfp458	aCap	0.0468491	-1.61265
Tufm	aCap	0.0470046	-1.39026
Tnrc6a	aCap	0.0471118	-0.471792
Nfe2l1	aCap	0.0472703	-0.48207
Nup210	aCap	0.0473347	-0.802132
Prune1	aCap	0.0473468	-1.34962
Gm17501	aCap	0.0473468	-1.46065
Btaf1	aCap	0.0475075	-1.24492
Pdss1	aCap	0.0475225	-1.48712
Glo1	aCap	0.0476467	-0.427622
Cisd1	aCap	0.0477353	-0.531354
D430042O09Rik	aCap	0.0479044	-0.728131
Mre11a	aCap	0.0480957	-1.61265
Spast	aCap	0.0482469	-0.636501
Iqgap3	aCap	0.0483678	-1.12723
Fam129b	aCap	0.0483912	-0.420009
Man1c1	aCap	0.048471	-1.05323
Smpd1	aCap	0.0485874	-0.501623
Topbp1	aCap	0.0487165	-0.704285
Pgs1	aCap	0.0487755	-0.639126
Wdr33	aCap	0.048792	-0.641223
Slc39a13	aCap	0.0491632	-2.09808
Sfswap	aCap	0.0493971	-0.494818
Strip1	aCap	0.0494389	-0.764657
Mul1	aCap	0.0495514	-0.847119
Stx7	aCap	0.0496439	-0.417838
Rela	aCap	0.049679	-0.504594
Cyyr1	aCap	0.0496915	-0.298641
Itgb1bp1	aCap	0.0497711	-0.525191
Exoc3l2	aCap	0.0497971	-1.87569
Xist	Art	2.42e-17	-5.26222
Gorab	Art	0.000350451	-2.57845
Stk32a	Art	0.000498593	-3.66091
Fus	Art	0.000672824	-0.660911
Irgm2	Art	0.000822163	-2.57845
Fam149a	Art	0.00100319	-3.29834
Kdelr3	Art	0.00102603	-3.07595
Trmt2b	Art	0.00104781	-2.95042
Kcnn4	Art	0.00105119	-1.98575
Actr5	Art	0.00109773	-2.81291
Tapt1	Art	0.00120884	-3.49099
Hps5	Art	0.00120884	-3.49099
Zcchc2	Art	0.00160851	-2.60646
Rpsa	Art	0.00197993	-0.38261
Itgb4	Art	0.00235067	-2.02704
Tap1	Art	0.00241791	-1.40352
Rpp21	Art	0.00244801	-1.37551
Tubb4b	Art	0.0024787	-0.93393
Atp6v0a2	Art	0.00248076	-3.07595
Rabl3	Art	0.00253583	-2.81291
Fbxo33	Art	0.00274015	-1.97641
Mob3a	Art	0.00290025	-3.29834
Mlkl	Art	0.00290025	-3.29834
Dlg5	Art	0.00290025	-3.29834
Nup85	Art	0.00290025	-3.29834
Ppp4r2	Art	0.0029964	-0.872857
Fasn	Art	0.00320519	-2.07595
Ing2	Art	0.00339261	-1.22795
Ifi47	Art	0.00345775	-1.56899
Plek2	Art	0.00363692	-2.81291
Chuk	Art	0.00379407	-2.60646
P3h3	Art	0.00380376	-1.60646
Nos1ap	Art	0.0039178	-1.66091
Ltv1	Art	0.00422112	-2.22795
Tradd	Art	0.00422112	-2.22795
Slc35a5	Art	0.00422112	-2.22795
Icam1	Art	0.00441283	-1.03847
Smim7	Art	0.00441299	-1.29834
Pef1	Art	0.00491995	-2.19143
Specc1	Art	0.00508412	-1.41699
St6galnac6	Art	0.005207	-2.07595
Tnip1	Art	0.005207	-2.07595
Ccdc88c	Art	0.00534526	-1.00556
Scaf1	Art	0.0057593	-1.97641
Pot1a	Art	0.00589945	-2.81291
Pdcd2	Art	0.00589945	-2.81291
Gm15417	Art	0.0060341	-2.66091
Fbxo45	Art	0.0060341	-2.66091
Rpf2	Art	0.00624042	-2.49099
Tst	Art	0.00624042	-2.49099
Nipsnap2	Art	0.00645118	-1.75402
Zfyve27	Art	0.00681876	-1.62849
Gm16503	Art	0.00689077	-3.29834
Mcm4	Art	0.00689077	-3.29834
Stau2	Art	0.00690576	-3.07595
Fpgs	Art	0.00690576	-3.07595
Zfp780b	Art	0.00690576	-3.07595
Wars	Art	0.0071759	-1.34897
Rangrf	Art	0.00738988	-1.16906
Taf8	Art	0.00738988	-1.90602
Cers4	Art	0.00772865	-1.43852
Slc25a28	Art	0.00824468	-1.49099
Cfl2	Art	0.00847678	-1.11247
Tmem178	Art	0.00929968	-1.32106
Rplp1	Art	0.00931775	-0.425283
Plekho2	Art	0.00963705	-2.07595
Tapbp	Art	0.00975964	-1.07595
Gon4l	Art	0.00994272	-1.16906
Adam15	Art	0.0100689	-1.32106
Ilk	Art	0.0101242	-1.29834
Prdm11	Art	0.0104596	-1.95042
Aktip	Art	0.0104596	-1.95042
Ezh1	Art	0.0104596	-1.95042
Alg1	Art	0.0104596	-1.95042
Lyz1	Art	0.0108943	-1.81291
Cdc42ep5	Art	0.0109856	-2.07595
Terf2ip	Art	0.0109856	-2.07595
Mbd6	Art	0.0115758	-1.19143
Iws1	Art	0.0124959	-1.05041
Slc25a37	Art	0.0125596	-1.81291
Cited2	Art	0.0126302	-1.07595
Plat	Art	0.0129225	-1.12842
Gm12216	Art	0.0130962	-1.49099
Mta3	Art	0.0131907	-1.75402
Nkd1	Art	0.0134136	-1.75402
Jun	Art	0.0134581	-0.718981
Atp2a3	Art	0.0137765	-0.648528
Mkln1	Art	0.0140329	-0.787968
Tshz2	Art	0.0140382	-1.61652
Paxip1	Art	0.014136	-2.49099
Tyms	Art	0.014136	-2.49099
Qpctl	Art	0.014136	-2.49099
Efl1	Art	0.014136	-2.49099
Socs1	Art	0.014136	-2.49099
Tmem132a	Art	0.0144184	-1.14306
Il15ra	Art	0.0145579	-2.29834
Ctss	Art	0.0145579	-2.29834
Mospd3	Art	0.0145579	-2.29834
Pms2	Art	0.0145579	-2.29834
Mpp6	Art	0.0145579	-2.29834
Il17rc	Art	0.0145579	-2.29834
Zfyve21	Art	0.0145579	-2.29834
Letmd1	Art	0.0145579	-2.29834
Ctcf	Art	0.0147844	-0.883304
Trmt6	Art	0.0148193	-1.62849
Timm29	Art	0.0148193	-1.62849
Gm7694	Art	0.015128	-1.60646
Rgs3	Art	0.0155514	-0.762288
G3bp2	Art	0.0159129	-0.647106
Add1	Art	0.0159339	-0.675411
Mcm3	Art	0.0161877	-1.49099
Ncoa4	Art	0.0161877	-1.49099
Gpr107	Art	0.016337	-1.41699
Utp14b	Art	0.0163772	-3.29834
Ccdc126	Art	0.0163772	-3.07595
Gpatch2l	Art	0.0163772	-3.29834
Krt79	Art	0.0163772	-3.07595
Mb21d2	Art	0.0163878	-3.29834
Tomm40l	Art	0.0163914	-2.81291
Fam69b	Art	0.0163914	-2.81291
Wdr5	Art	0.0163914	-2.81291
Ndc1	Art	0.0163914	-2.81291
Dcun1d4	Art	0.0163914	-2.81291
Lrwd1	Art	0.0163914	-2.81291
Vhl	Art	0.0163914	-2.81291
Nop2	Art	0.0163914	-2.81291
Cdh24	Art	0.0163914	-2.81291
Aldh3a2	Art	0.0163914	-2.81291
Zfp825	Art	0.0163914	-2.81291
Pole2	Art	0.0163914	-2.81291
Tango2	Art	0.0163914	-2.81291
Ppard	Art	0.0163914	-2.81291
Zfp563	Art	0.0163914	-2.81291
Icmt	Art	0.0164154	-1.90602
Lefty1	Art	0.0167875	-1.71338
Zdhhc12	Art	0.0168323	-1.39788
Gata6	Art	0.0171483	-0.524409
Slc20a1	Art	0.0172993	-1.36546
Gm10073	Art	0.0174211	-1.22795
Hdac7	Art	0.0175044	-0.706715
Abcd1	Art	0.0176533	-1.38407
Aida	Art	0.0177275	-0.862955
Pdxdc1	Art	0.0178318	-1.22795
Topbp1	Art	0.0181266	-1.39788
Ehbp1l1	Art	0.0184205	-1.29834
Zfp467	Art	0.0185987	-1.22795
Csrnp1	Art	0.0187188	-0.906024
Vamp8	Art	0.0187208	-0.654485
Dstyk	Art	0.0189111	-0.862955
Nhp2	Art	0.0189862	-1.20148
Aurkaip1	Art	0.0195996	-0.729146
Gm45716	Art	0.0196504	-2.49099
Rps23	Art	0.0200092	-0.253513
Cdkn1a	Art	0.0200434	-0.893085
Farsa	Art	0.0202986	-1.15395
Pard6a	Art	0.0204469	-2.07595
Banp	Art	0.0204469	-2.22795
Rab4a	Art	0.0204469	-2.07595
Farp1	Art	0.0204469	-2.07595
Plod3	Art	0.0205306	-1.12842
Palmd	Art	0.020621	-0.606464
Igfbp4	Art	0.0206499	-0.500013
Rbbp8	Art	0.0209506	-0.993487
Bmi1	Art	0.0209793	-1.12842
Commd9	Art	0.0213285	-1.19143
Btbd10	Art	0.0213285	-1.19143
Pias2	Art	0.0213285	-1.19143
Timp1	Art	0.021499	-1.90602
Gm16740	Art	0.021499	-1.90602
Snapc1	Art	0.021499	-1.90602
Nxn	Art	0.0216427	-0.857114
Stard13	Art	0.0217224	-1.19143
Cald1	Art	0.0217488	-0.974588
Maz	Art	0.0221604	-1.57845
Sema3f	Art	0.022564	-1.10396
Ubc	Art	0.0226574	-0.421908
Cyb561	Art	0.0226773	-0.921621
Eif4a1	Art	0.0234724	-0.403524
Rsph9	Art	0.0239498	-1.35348
Sat1	Art	0.0239913	-0.569903
Hmg20b	Art	0.0243194	-0.821135
B4galt3	Art	0.0246815	-1.49099
Acacb	Art	0.0246815	-1.49099
Sephs2	Art	0.0246815	-1.49099
Mtpap	Art	0.0246815	-1.49099
Ripor2	Art	0.0251	-1.81291
Kif5b	Art	0.0257373	-0.363231
Socs2	Art	0.0265026	-0.858718
Rnf11	Art	0.026664	-1.11548
Mtss1l	Art	0.0268837	-1.66091
Ftsj3	Art	0.0268837	-1.66091
Cwf19l2	Art	0.0270603	-1.49099
Uba7	Art	0.0270603	-1.39788
Cxxc1	Art	0.0270603	-1.39788
Slc12a7	Art	0.0270971	-1.16906
Card10	Art	0.0275371	-1.60646
Ero1l	Art	0.0276941	-1.49099
Rab3d	Art	0.0277325	-1.62849
Blzf1	Art	0.0281116	-1.62849
Ppm1d	Art	0.0292419	-1.49099
Nudc	Art	0.029336	-0.771094
Senp3	Art	0.0297215	-1.49099
Slc25a51	Art	0.0298177	-1.29834
Rps29	Art	0.0298286	-0.318597
Iigp1	Art	0.0302835	-1.04898
Ehd1	Art	0.0320181	-0.534708
Ccnjl	Art	0.0320421	-1.40852
Ifngr2	Art	0.0320421	-1.32106
Gucy1a1	Art	0.032647	-2.29834
Aco1	Art	0.032647	-2.29834
Zcchc4	Art	0.032647	-2.29834
Ggcx	Art	0.032647	-2.29834
Eml2	Art	0.032647	-2.29834
Fadd	Art	0.032647	-2.29834
Msl3l2	Art	0.032647	-2.29834
Hyal1	Art	0.032647	-2.49099
Sost	Art	0.032647	-2.66091
Rpl27-ps3	Art	0.032647	-2.29834
Saraf	Art	0.0327594	-0.722312
Nucb1	Art	0.0327895	-0.656046
Ppp5c	Art	0.0329291	-1.36546
Srprb	Art	0.0329291	-1.36546
Dusp23	Art	0.0329687	-1.29834
Asnsd1	Art	0.033515	-2.07595
Gtf3c4	Art	0.033515	-2.07595
Uck1	Art	0.033515	-2.07595
Mettl5	Art	0.033515	-2.07595
Vps39	Art	0.033515	-2.07595
Zc3h6	Art	0.033515	-2.07595
Fam102b	Art	0.033515	-2.07595
Pthlh	Art	0.033515	-2.07595
Dgka	Art	0.033515	-2.07595
Dusp26	Art	0.033515	-2.07595
Dhodh	Art	0.033515	-2.07595
Dync2h1	Art	0.033515	-2.07595
Mnt	Art	0.033515	-2.07595
Dcakd	Art	0.033515	-2.07595
Coq6	Art	0.033515	-2.07595
Dgat1	Art	0.033515	-2.07595
Pphln1	Art	0.033515	-2.07595
Smad4	Art	0.0338446	-0.91983
Wdr45	Art	0.0342087	-1.26859
Nfyc	Art	0.0350551	-1.26859
Fbxo30	Art	0.0350551	-1.26859
Eps15l1	Art	0.0350551	-1.26859
Fnbp4	Art	0.0358056	-1.11247
B230369F24Rik	Art	0.0367955	-1.71338
Flot2	Art	0.0370184	-1.29834
Bag2	Art	0.0376251	-1.49099
Gnptab	Art	0.0376251	-1.49099
Gm9856	Art	0.0376251	-1.49099
Gbp5	Art	0.0376682	-1.29834
Gm30025	Art	0.0376682	-1.29834
Gadd45b	Art	0.0378083	-1.30457
Ddx50	Art	0.0383745	-0.560249
Fam3c	Art	0.0387539	-0.723029
Eva1c	Art	0.0390409	-0.950418
Chchd6	Art	0.0390654	-2.81291
Rad18	Art	0.0390654	-2.81291
Zfp963	Art	0.0390654	-2.81291
Prmt9	Art	0.0390654	-2.81291
Nudt16	Art	0.0390654	-2.81291
Ccng1	Art	0.0390654	-2.81291
Shpk	Art	0.0390654	-2.81291
Spata7	Art	0.0390654	-2.81291
Tecpr2	Art	0.0390654	-2.81291
Zfp521	Art	0.0390654	-2.81291
Gsto1	Art	0.0390654	-2.81291
Lactb2	Art	0.0390739	-2.49099
Bard1	Art	0.0390739	-2.49099
Rnf152	Art	0.0390739	-2.49099
Ddx59	Art	0.0390739	-2.49099
1700056E22Rik	Art	0.0390739	-2.49099
Slc27a4	Art	0.0390739	-2.49099
Dusp19	Art	0.0390739	-2.49099
Slc35c1	Art	0.0390739	-2.49099
Plcb2	Art	0.0390739	-2.49099
Usp27x	Art	0.0390739	-2.49099
Tsix	Art	0.0390739	-2.49099
Rbm41	Art	0.0390739	-2.49099
Ptchd1	Art	0.0390739	-2.49099
S100g	Art	0.0390739	-2.49099
Nudt6	Art	0.0390739	-2.49099
Sass6	Art	0.0390739	-2.49099
Ank2	Art	0.0390739	-2.49099
Mcub	Art	0.0390739	-2.49099
Xkr8	Art	0.0390739	-2.49099
Slc25a40	Art	0.0390739	-2.49099
Pus7	Art	0.0390739	-2.49099
Helq	Art	0.0390739	-2.49099
Bicdl1	Art	0.0390739	-2.49099
Tbl2	Art	0.0390739	-2.49099
Iqce	Art	0.0390739	-2.49099
Sdhaf3	Art	0.0390739	-2.49099
Tpk1	Art	0.0390739	-2.49099
Rpia	Art	0.0390739	-2.49099
Grip2	Art	0.0390739	-2.49099
Setmar	Art	0.0390739	-2.49099
Rdh13	Art	0.0390739	-2.49099
Zfp954	Art	0.0390739	-2.49099
Zfp141	Art	0.0390739	-2.49099
Uevld	Art	0.0390739	-2.49099
Atg16l2	Art	0.0390739	-2.49099
Rps12	Art	0.0390739	-2.49099
4930430F08Rik	Art	0.0390739	-2.49099
Hmga2	Art	0.0390739	-2.49099
Dcun1d2	Art	0.0390739	-2.49099
Tti2	Art	0.0390739	-2.49099
Usp54	Art	0.0390739	-2.49099
Hyou1	Art	0.0390739	-2.49099
Hyal3	Art	0.0390739	-2.49099
Gemin5	Art	0.0390739	-2.49099
Zswim7	Art	0.0390739	-2.49099
Pip4k2b	Art	0.0390739	-2.49099
Gm11772	Art	0.0390739	-2.49099
AW209491	Art	0.0390739	-2.49099
Mblac2	Art	0.0390739	-2.49099
Coch	Art	0.0390739	-2.49099
Sh3bp1	Art	0.0390739	-2.49099
B3gnt5	Art	0.0390739	-2.49099
Etv5	Art	0.0390739	-2.49099
Zfp948	Art	0.0390739	-2.49099
Ccdc94	Art	0.0390739	-2.49099
Rmdn2	Art	0.0390739	-2.49099
Dtwd2	Art	0.0390739	-2.49099
Lrfn4	Art	0.0390739	-2.49099
Cpeb3	Art	0.0390739	-2.49099
Prpf19	Art	0.0394287	-0.832023
Smurf1	Art	0.039521	-0.891524
Rnase4	Art	0.039891	-1.19143
Calm1	Art	0.040149	-0.262807
Gkn3	Art	0.0402623	-0.958765
Son	Art	0.0402913	-0.404572
Filip1l	Art	0.0405384	-0.812914
Tigd2	Art	0.040788	-1.41699
Smtnl1	Art	0.0414189	-2.36546
Tra2b	Art	0.0416345	-0.599511
Fbxo34	Art	0.0418798	-1.07595
Kdm6a	Art	0.041957	-0.938445
Txnrd3	Art	0.0422923	-1.07595
Arhgap31	Art	0.042398	-0.479209
Txnip	Art	0.0426413	-0.410568
Rsl24d1	Art	0.0426588	-0.976413
Pgrmc2	Art	0.0427102	-0.878009
Stim1	Art	0.0430713	-2.07595
Ltbp4	Art	0.0434487	-0.396718
Fam135a	Art	0.0441198	-1.03531
Ndufb4	Art	0.0442936	-0.551107
Dnm3	Art	0.0447541	-2.07595
Accs	Art	0.0447541	-2.07595
Cask	Art	0.0447541	-1.90602
Atoh8	Art	0.0447541	-2.22795
Pknox2	Art	0.0447541	-1.90602
Lmbr1l	Art	0.0447541	-1.90602
Spryd3	Art	0.0447541	-1.90602
Fer	Art	0.0447541	-1.90602
Ctdp1	Art	0.0447541	-1.90602
Mrpl38	Art	0.0456459	-1.16906
Clk4	Art	0.0457588	-0.780493
Eln	Art	0.0467162	-0.528392
Ptgis	Art	0.0467476	-1.81291
Inpp4a	Art	0.0467856	-1.71338
Gtf3c5	Art	0.0467856	-1.71338
Elk1	Art	0.0467856	-1.71338
Kctd13	Art	0.0467856	-1.71338
Prdm4	Art	0.0467856	-1.71338
Vac14	Art	0.0467856	-1.71338
Mgrn1	Art	0.0467856	-1.71338
Mcl1	Art	0.0469941	-0.478914
Khdrbs1	Art	0.0470934	-0.727054
Mapre1	Art	0.0473187	-0.552387
Rbm3	Art	0.0478551	-0.377776
Tinagl1	Art	0.047888	-0.527512
Sparc	Art	0.0480133	-0.286005
Ufd1	Art	0.0485506	-0.853556
Rhoq	Art	0.0496433	-0.931559
Lmo1	Art	0.0498961	-2.07595
2610037D02Rik	Art	0.0499677	-0.869498
Xist	Vein	4.03e-18	-5.5257
Adnp	Vein	2.64e-05	-3.40285
Kat6a	Vein	8.96e-05	-2.21842
Klf13	Vein	0.000133624	-1.00119
Acbd3	Vein	0.000174854	-1.4135
Shb	Vein	0.000185446	-2.49596
Msl3l2	Vein	0.000201506	-3.95539
Itpr2	Vein	0.000233555	-1.21724
Dusp11	Vein	0.000234305	-0.921263
Ankrd13c	Vein	0.000253355	-2.08092
Parp12	Vein	0.000253355	-2.08092
Dmwd	Vein	0.000253355	-2.08092
Selenoh	Vein	0.000290126	-1.53343
Gnai2	Vein	0.000316178	-0.548425
Ikbkap	Vein	0.000432966	-3.08092
Plec	Vein	0.00045383	-0.821944
B4galt3	Vein	0.00045572	-2.95539
Rsbn1l	Vein	0.000464616	-1.39408
Klhdc4	Vein	0.000500582	-3.66588
Rpusd4	Vein	0.000500582	-3.66588
Baz2a	Vein	0.000556539	-2.43456
Vti1a	Vein	0.000706352	-1.91099
Adipor1	Vein	0.000821286	-1.15892
Cflar	Vein	0.000872949	-0.765144
Cdc42bpb	Vein	0.000916082	-1.05235
Tie1	Vein	0.000942294	-0.702408
Plekha5	Vein	0.000989524	-2.30331
Sft2d3	Vein	0.000989524	-2.49596
Kif16b	Vein	0.0010596	-3.1964
Dbndd2	Vein	0.0010596	-2.95539
Enox2	Vein	0.0010596	-2.95539
Tmem214	Vein	0.00115134	-2.17403
Tsix	Vein	0.00120012	-3.66588
Plscr2	Vein	0.00120369	-3.95539
Tmx4	Vein	0.00121981	-2.08092
Purb	Vein	0.00140605	-0.561249
Cdc42se1	Vein	0.00158259	-1.28951
Bcl2l1	Vein	0.00158841	-1.85853
Stx17	Vein	0.00163896	-2.71835
Anapc2	Vein	0.00166464	-1.26648
Dync1h1	Vein	0.00187797	-0.702408
Ephb4	Vein	0.0018786	-0.799738
Rabep1	Vein	0.00189869	-1.42884
Sart3	Vein	0.0020758	-2.40285
Tada3	Vein	0.00231854	-2.1964
Hivep2	Vein	0.00237475	-1.6428
Las1l	Vein	0.00255004	-2.81789
Prdm4	Vein	0.00255004	-2.81789
Grk5	Vein	0.00259116	-1.42196
Notch1	Vein	0.0027009	-0.758992
Mcu	Vein	0.00272883	-1.99846
Maoa	Vein	0.00285205	-1.28951
Tanc1	Vein	0.00287997	-1.20645
Irak2	Vein	0.00288995	-3.30331
Ccdc59	Vein	0.00295308	-1.12045
Scrib	Vein	0.00296409	-1.91099
Pi4k2a	Vein	0.00296409	-1.91099
Med8	Vein	0.00298775	-1.34395
Cdc5l	Vein	0.00301673	-1.34395
Cntrl	Vein	0.003086	-1.75899
Gpalpp1	Vein	0.00315894	-1.57396
Srfbp1	Vein	0.00318166	-2.08092
Acbd6	Vein	0.00329518	-1.28445
Stab1	Vein	0.00341405	-1.15307
2210016L21Rik	Vein	0.00342969	-1.14803
Zcchc6	Vein	0.00348576	-0.773491
Ncor2	Vein	0.00355894	-1.58342
Wwp1	Vein	0.00378282	-1.6886
Vldlr	Vein	0.00389556	-1.55485
Gm13889	Vein	0.00390619	-0.882981
Sdccag8	Vein	0.00399367	-2.37043
Lpl	Vein	0.00399367	-2.37043
Nup93	Vein	0.00399367	-2.37043
Lrrc59	Vein	0.00417436	-1.1964
Rint1	Vein	0.0042444	-2.23292
Ormdl3	Vein	0.0042444	-2.23292
Vegfb	Vein	0.0042444	-2.23292
Kctd10	Vein	0.0043448	-1.03201
Pnn	Vein	0.0045195	-0.94847
Med1	Vein	0.00455694	-1.28445
Arhgef40	Vein	0.00457712	-1.42196
Peg3	Vein	0.00479796	-0.910995
Ubp1	Vein	0.00482844	-1.1964
Sftpb	Vein	0.00483397	-0.736966
Chd1	Vein	0.0048656	-1.12823
Erc1	Vein	0.00505963	-0.926592
Ppp2r2d	Vein	0.00507767	-1.08092
Rnf166	Vein	0.00511187	-1.32603
Ice1	Vein	0.00511508	-1.21216
Pde8a	Vein	0.00520444	-1.42884
Fam122a	Vein	0.00528581	-2.08092
Herpud1	Vein	0.00531266	-1.34395
Puf60	Vein	0.00550219	-0.899313
Ubap2	Vein	0.00550957	-2.08092
Ap4s1	Vein	0.00550957	-2.08092
Memo1	Vein	0.00574681	-1.95539
Rest	Vein	0.00585851	-0.869416
Nap1l4	Vein	0.0058606	-0.826106
Col4a5	Vein	0.00604184	-2.66588
Exoc7	Vein	0.00616367	-1.62149
Sh3bp4	Vein	0.00616924	-1.74389
Armcx6	Vein	0.00623421	-2.49596
Slit3	Vein	0.00623421	-2.49596
1700052K11Rik	Vein	0.00623421	-2.49596
Ch25h	Vein	0.00623421	-2.49596
Rnf220	Vein	0.00630505	-1.87447
Git1	Vein	0.00631942	-1.34395
Rrbp1	Vein	0.00636662	-0.631117
Ctnnbl1	Vein	0.00637873	-1.42196
Otud6b	Vein	0.00646626	-1.75899
Gapdh	Vein	0.00648131	-1.10893
Smg6	Vein	0.00651315	-1.10168
Synpo	Vein	0.00652236	-1.26648
Rpl36al	Vein	0.00676745	-1.03201
Cep250	Vein	0.00681549	-1.63346
Cstf1	Vein	0.00685258	-3.30331
Tnik	Vein	0.00686591	-3.08092
Dcdc2b	Vein	0.00686591	-3.08092
Pgghg	Vein	0.00686591	-3.08092
Tdrp	Vein	0.00686591	-3.08092
Heatr3	Vein	0.00686591	-3.08092
Ddx28	Vein	0.00686591	-3.08092
Cep131	Vein	0.00686591	-3.08092
BC051226	Vein	0.00686591	-3.08092
Xpo5	Vein	0.00686591	-3.08092
Fbxl15	Vein	0.00686591	-3.08092
Kctd5	Vein	0.00701067	-1.75899
Gnb2	Vein	0.00702395	-0.465151
Prrg2	Vein	0.00710354	-1.42884
Tmod2	Vein	0.00731786	-1.91099
Snx6	Vein	0.00734584	-0.885904
Lyz2	Vein	0.00742161	-1.20223
Rnf111	Vein	0.00743563	-1.10893
Tomm40	Vein	0.00760099	-1.66588
Arl13b	Vein	0.00772802	-1.58342
Sipa1	Vein	0.00781278	-1.21842
Taf1	Vein	0.00802251	-1.59549
Bak1	Vein	0.00802251	-1.59549
Tiprl	Vein	0.00802924	-0.743885
Dnajc15	Vein	0.00832243	-1.37043
Sumo3	Vein	0.00838461	-1.49596
Ptpn1	Vein	0.00845306	-0.683584
Rnf126	Vein	0.00846061	-1.49596
Stard8	Vein	0.0086043	-1.4135
Caskin2	Vein	0.00862075	-0.693897
Erlin2	Vein	0.00867364	-1.49596
Vps35	Vein	0.00869866	-0.795518
Mgll	Vein	0.00880314	-2.99846
Hdlbp	Vein	0.00897171	-0.71835
Trim26	Vein	0.00901322	-1.43456
Oma1	Vein	0.00914893	-2.23292
Abcb8	Vein	0.00914893	-2.23292
Tysnd1	Vein	0.00914893	-2.23292
Stat6	Vein	0.00917054	-1.26149
Nova2	Vein	0.00936845	-0.968026
Nkap	Vein	0.00939707	-1.08092
Chst14	Vein	0.00964925	-2.08092
Spata5	Vein	0.00964925	-2.08092
Trf	Vein	0.00964925	-2.08092
Cnih1	Vein	0.00980161	-0.563072
Gramd1a	Vein	0.00985349	-0.928917
Dhx40	Vein	0.0100918	-1.13339
N6amt1	Vein	0.0101629	-1.23292
Gpi1	Vein	0.0102424	-0.613794
Rps6kl1	Vein	0.0105377	-2.30331
Eif1a	Vein	0.0107886	-1.05784
Zfp120	Vein	0.0108393	-1.81789
Wtip	Vein	0.0110462	-1.38048
Dlc1	Vein	0.0110668	-0.647961
Sirt7	Vein	0.0111049	-1.49596
Tbc1d16	Vein	0.0111172	-2.08092
Smarcc1	Vein	0.0113593	-1.15492
Pmvk	Vein	0.0113865	-1.31908
Adgrf5	Vein	0.0114279	-0.672114
Arfip2	Vein	0.0114496	-1.23292
Sart1	Vein	0.0114496	-1.23292
Trappc6a	Vein	0.0116143	-0.732997
Polr2j	Vein	0.0116392	-0.972396
Timm8a1	Vein	0.0117154	-1.95539
Ccdc32	Vein	0.0117281	-2.08092
Fam171a1	Vein	0.0118409	-0.802619
Phldb2	Vein	0.0118899	-0.836994
Trp53bp1	Vein	0.011929	-1.98138
Trmt6	Vein	0.011929	-1.98138
Dcakd	Vein	0.011929	-1.98138
Rnf13	Vein	0.0119545	-1.12399
Gabbr1	Vein	0.0127241	-1.66588
Dnal4	Vein	0.0127398	-1.87447
Zc3h7a	Vein	0.0129004	-0.789689
Trim33	Vein	0.013013	-0.969889
Nop53	Vein	0.0131141	-0.82458
Ube2k	Vein	0.0131995	-0.946619
Pcnt	Vein	0.0132073	-1.75899
Clstn1	Vein	0.0132211	-1.21216
Cd151	Vein	0.0132827	-0.758992
Dlg1	Vein	0.0133695	-1.23292
Dvl3	Vein	0.0135025	-2.81789
Slc35a1	Vein	0.0135894	-1.75899
Ddx41	Vein	0.0135894	-1.75899
Nck1	Vein	0.0135903	-0.981384
Siah1a	Vein	0.0135933	-0.932057
Tipin	Vein	0.0136121	-1.4135
Tap1	Vein	0.0136121	-1.4135
Zc3hav1l	Vein	0.0138075	-2.66588
Naf1	Vein	0.0139153	-1.49596
Snx5	Vein	0.0140716	-1.11745
Lyar	Vein	0.0140855	-1.49596
Cfap97	Vein	0.0141016	-1.59549
Trmt1	Vein	0.0141016	-1.6886
Pts	Vein	0.0141062	-1.49596
Rnf25	Vein	0.0141103	-2.49596
Hp	Vein	0.0141103	-2.66588
Trim23	Vein	0.0141103	-2.49596
Asxl1	Vein	0.0141289	-1.35845
Selenow	Vein	0.0141904	-0.462791
Mta1	Vein	0.014258	-1.37043
Rere	Vein	0.014496	-1.55485
Ttll4	Vein	0.0145047	-2.30331
Zmym1	Vein	0.0145047	-2.30331
Tarsl2	Vein	0.0145047	-2.30331
Siae	Vein	0.0145047	-2.30331
Smg8	Vein	0.0145047	-2.30331
Nol10	Vein	0.0145047	-2.30331
Pcdhb21	Vein	0.0145047	-2.30331
Hmox1	Vein	0.0146465	-1.49596
Ftsj3	Vein	0.0146465	-1.49596
9530082P21Rik	Vein	0.0146465	-1.23292
Fam76b	Vein	0.0146726	-1.1964
Immt	Vein	0.0146776	-0.879286
Senp1	Vein	0.0147818	-1.61143
Nol4l	Vein	0.0149048	-1.63346
Ctdsp2	Vein	0.0150119	-0.678822
Rufy2	Vein	0.015061	-1.61143
Sptan1	Vein	0.0150629	-0.567511
Ahctf1	Vein	0.0150909	-1.34395
Srsf10	Vein	0.0153046	-0.732025
Rhbdf1	Vein	0.0153342	-1.49596
Zdhhc4	Vein	0.0153711	-1.49596
Uvrag	Vein	0.015374	-1.11263
Adam15	Vein	0.0153876	-0.626354
Add1	Vein	0.015414	-0.926592
Ctdnep1	Vein	0.0154833	-1.05235
Irf3	Vein	0.015815	-1.56635
Ogdh	Vein	0.0159515	-0.993457
Dmtn	Vein	0.0162169	-1.49596
Nr5a2	Vein	0.0162637	-3.08092
Zc3h6	Vein	0.0162637	-3.08092
Gm16751	Vein	0.0162637	-3.08092
Etfbkmt	Vein	0.0162637	-3.08092
Ank3	Vein	0.0162637	-3.30331
Sco1	Vein	0.0162637	-3.08092
Plbd2	Vein	0.0162684	-1.26149
Fbxo36	Vein	0.0162763	-2.81789
Pfkfb2	Vein	0.0162763	-2.81789
Disp1	Vein	0.0162763	-2.81789
Bclaf3	Vein	0.0162763	-2.81789
Hps3	Vein	0.0162763	-2.81789
Sh3d21	Vein	0.0162763	-2.81789
Zbtb48	Vein	0.0162763	-2.81789
Caprin2	Vein	0.0162763	-2.81789
Zfp719	Vein	0.0162763	-2.81789
Rfxank	Vein	0.0162763	-2.81789
Has3	Vein	0.0162763	-2.81789
Bbs9	Vein	0.0162763	-2.81789
Plcd3	Vein	0.0162763	-2.81789
Tmc8	Vein	0.0162763	-2.81789
Heatr1	Vein	0.0162763	-2.81789
Morn2	Vein	0.0162763	-2.81789
Elac1	Vein	0.0162763	-2.81789
Rragc	Vein	0.0164036	-0.858528
Uqcrq	Vein	0.0165952	-0.656422
Bmp1	Vein	0.0166569	-0.727283
Clk3	Vein	0.0171475	-1.32603
Zfp386	Vein	0.0172716	-1.12399
Ralgds	Vein	0.017311	-1.12399
Ppp1r15b	Vein	0.0175589	-1.38904
Parg	Vein	0.0175589	-1.38904
Pcbd2	Vein	0.0177498	-1.38904
Dnm2	Vein	0.0177608	-1.05235
Hadha	Vein	0.0178563	-1.01053
Plvap	Vein	0.0179602	-0.419336
Ccser2	Vein	0.0179852	-0.654655
Dll1	Vein	0.0180676	-0.74107
Laptm4b	Vein	0.0182647	-1.40285
Bckdk	Vein	0.0185947	-1.30331
Hmgn2	Vein	0.01878	-1.18784
Vps4b	Vein	0.0188055	-1.08092
C1qbp	Vein	0.0188474	-1.0485
Rbm15b	Vein	0.018857	-1.23292
Trabd	Vein	0.018857	-1.23292
Tln1	Vein	0.0188598	-0.456963
Rab5a	Vein	0.0190777	-0.768976
Polr3d	Vein	0.0191052	-1.27357
Sbf2	Vein	0.0191835	-0.852101
Robo4	Vein	0.0193959	-1.15892
Foxn3	Vein	0.0194301	-0.641388
Ddx46	Vein	0.0194686	-0.923379
Rnf6	Vein	0.0195263	-1.11745
Mphosph9	Vein	0.0197165	-2.23292
Acin1	Vein	0.0198267	-0.654655
Slu7	Vein	0.0202752	-0.910995
Rnf152	Vein	0.0204734	-2.08092
Ccdc8	Vein	0.0204734	-2.08092
Zdhhc6	Vein	0.0205678	-1.23292
Zcchc2	Vein	0.0206625	-1.08092
Dusp23	Vein	0.0208238	-0.776065
Lonp2	Vein	0.0208238	-0.776065
Agrn	Vein	0.0209343	-0.880621
Fosl2	Vein	0.0210141	-1.18784
Ckap5	Vein	0.0210207	-1.11745
Tor2a	Vein	0.0211464	-0.998458
Arrdc3	Vein	0.0214581	-1.91099
Mfng	Vein	0.0215743	-1.02647
Rassf9	Vein	0.0216925	-0.638915
Nufip2	Vein	0.0218973	-0.828533
Exoc4	Vein	0.0227677	-1.37043
Anapc7	Vein	0.0228653	-1.08092
Tmem115	Vein	0.0228653	-1.08092
Hdac3	Vein	0.0228929	-1.12399
Pafah1b1	Vein	0.0229158	-0.429615
Rsl24d1	Vein	0.0230946	-0.858528
Grsf1	Vein	0.0231186	-0.910995
Usp10	Vein	0.0234339	-1.30331
Tmem259	Vein	0.0235224	-0.680382
Cd164	Vein	0.0236139	-0.791413
Zc3hav1	Vein	0.023925	-0.736966
Atg12	Vein	0.0240338	-1.64796
Gorab	Vein	0.0240404	-1.34395
Dock11	Vein	0.0240404	-1.34395
Zfp281	Vein	0.0241048	-1.91099
Meg3	Vein	0.0241432	-0.339838
Ints13	Vein	0.0242938	-1.02647
Grhpr	Vein	0.0244593	-1.49596
Frmd4b	Vein	0.024573	-1.08092
Ralb	Vein	0.0249874	-0.450154
Sdc4	Vein	0.0250032	-1.87447
Rgmb	Vein	0.0250032	-1.87447
Ralbp1	Vein	0.0251147	-0.810066
Alad	Vein	0.0251217	-1.26149
Nudt19	Vein	0.0252084	-1.81789
Osbpl5	Vein	0.0252084	-1.81789
Bap1	Vein	0.0252084	-1.81789
Exoc3l	Vein	0.0252653	-1.49596
Smc1a	Vein	0.0253469	-0.790405
Znrf1	Vein	0.0253594	-1.03201
Plpp3	Vein	0.0256201	-0.552988
Cmtm3	Vein	0.0260043	-0.79852
Eif2s2	Vein	0.0260751	-0.605582
Sidt2	Vein	0.0266352	-1.32603
Ncaph2	Vein	0.0266352	-1.32603
Arcn1	Vein	0.0266524	-1.13339
Fbxw7	Vein	0.0267522	-1.10893
Stk35	Vein	0.0268778	-1.66588
Cask	Vein	0.0268778	-1.66588
Ppp6r1	Vein	0.0268778	-1.66588
Aars	Vein	0.0268778	-1.66588
Ankrd54	Vein	0.0268778	-1.66588
Rrp1b	Vein	0.0268778	-1.66588
Slc39a10	Vein	0.0270104	-0.849594
Zfp646	Vein	0.0277316	-1.49596
Trak1	Vein	0.0277316	-1.49596
Tor3a	Vein	0.0279565	-1.61143
Tmem50b	Vein	0.0279565	-1.61143
Lyn	Vein	0.0282294	-0.969889
Smg7	Vein	0.0282416	-1.49596
Pja1	Vein	0.0282416	-1.49596
Pggt1b	Vein	0.0282416	-1.49596
Zdhhc16	Vein	0.0282416	-1.49596
Arid2	Vein	0.0283085	-0.695266
Arrdc1	Vein	0.0283222	-1.63346
Foxk1	Vein	0.0283222	-1.63346
Ecd	Vein	0.0283222	-1.63346
Bscl2	Vein	0.0283222	-1.63346
Paxbp1	Vein	0.0283302	-1.21216
Fam171a2	Vein	0.0284225	-0.981384
S100a9	Vein	0.0284821	-0.858528
Zfp664	Vein	0.028488	-0.924801
Rexo1	Vein	0.0286228	-1.01053
Golm1	Vein	0.0288587	-1.21216
Mvk	Vein	0.0291127	-1.49596
Fam220a	Vein	0.0291127	-1.49596
Wdr60	Vein	0.0291127	-1.49596
Gm26917	Vein	0.0291429	-1.42884
Mgat1	Vein	0.0292274	-0.882981
Kdm5c	Vein	0.0294618	-1.32603
Kdm3a	Vein	0.0294618	-1.23292
Sptlc2	Vein	0.0294638	-0.752297
Necap2	Vein	0.0297771	-0.707462
H2-T22	Vein	0.029792	-0.94847
Mrps15	Vein	0.030011	-0.965443
Pepd	Vein	0.0300468	-1.49596
Mt1	Vein	0.0300468	-1.49596
Pigq	Vein	0.0300468	-1.61143
Sec23a	Vein	0.0300503	-1.32603
Psmd4	Vein	0.0303388	-0.605582
Sdhaf1	Vein	0.0304127	-1.12399
Sh3glb2	Vein	0.030434	-0.800812
Sec61g	Vein	0.0305641	-0.517653
Pcsk7	Vein	0.0306525	-1.49596
Mcm3	Vein	0.0307014	-1.49596
Msl3	Vein	0.0307014	-1.49596
Pabpc4	Vein	0.0307014	-1.49596
Fam120b	Vein	0.0307014	-1.49596
Uba5	Vein	0.0307979	-0.817886
Rmnd5b	Vein	0.0309198	-1.49596
Jak2	Vein	0.0309198	-1.49596
Mknk2	Vein	0.0310167	-0.608432
Snhg12	Vein	0.0313884	-1.25495
Tcea1	Vein	0.0315499	-0.910995
Leprot	Vein	0.0315718	-0.678822
Fcer1g	Vein	0.0318293	-2.49596
Ddhd1	Vein	0.0318293	-2.49596
Tulp4	Vein	0.0318753	-0.524527
Tgif2	Vein	0.0319251	-1.17403
Hmgn5	Vein	0.0319818	-1.23292
Pofut2	Vein	0.0320183	-0.93653
Golim4	Vein	0.0321996	-0.752297
Nudt21	Vein	0.0324053	-0.768976
Dgkd	Vein	0.0325232	-2.30331
Asb6	Vein	0.0325232	-2.30331
Paip2b	Vein	0.0325232	-2.30331
Zfp60	Vein	0.0325232	-2.30331
2024-03-09	Vein	0.0325232	-2.30331
Dcun1d2	Vein	0.0325232	-2.30331
Usp54	Vein	0.0325232	-2.30331
Ajuba	Vein	0.0325232	-2.30331
Ptgr2	Vein	0.0325232	-2.30331
Snai2	Vein	0.0325232	-2.30331
Kcnk7	Vein	0.0325232	-2.30331
Ermp1	Vein	0.0325232	-2.30331
Araf	Vein	0.0326774	-1.38904
Eif3b	Vein	0.032773	-0.830377
Tapt1	Vein	0.0328699	-1.37043
Hps5	Vein	0.0328699	-1.37043
Eva1c	Vein	0.0328699	-1.37043
Arfgap1	Vein	0.0331199	-1.32603
Brpf1	Vein	0.0331231	-1.37043
Cdyl	Vein	0.03326	-1.30331
Nup188	Vein	0.0333367	-2.08092
Prr5l	Vein	0.0333367	-2.08092
Nphp1	Vein	0.0333367	-2.08092
Fam102b	Vein	0.0333367	-2.08092
Fktn	Vein	0.0333367	-2.08092
Toe1	Vein	0.0333367	-2.08092
E130006D01Rik	Vein	0.0333367	-2.08092
Coq5	Vein	0.0333367	-2.08092
2810006K23Rik	Vein	0.0333367	-2.08092
Dse	Vein	0.0333367	-2.08092
Cdk1	Vein	0.0333367	-2.08092
Atmin	Vein	0.0333367	-2.08092
Prmt5	Vein	0.0333367	-2.08092
Hexdc	Vein	0.0333367	-2.08092
Nagpa	Vein	0.0333367	-2.08092
Zfp119a	Vein	0.0333367	-2.08092
Ctif	Vein	0.0333367	-2.08092
Gstp1	Vein	0.0333367	-2.08092
Casc4	Vein	0.0333984	-1.14803
Tgm2	Vein	0.0334756	-0.693897
Map3k8	Vein	0.0335116	-1.24442
Oxa1l	Vein	0.0335181	-0.858528
Kitl	Vein	0.0338876	-0.735145
Crybb3	Vein	0.0338893	-1.03653
Psmc2	Vein	0.0340669	-0.682371
Cr1l	Vein	0.0342005	-0.637976
Sri	Vein	0.0343876	-0.557358
Csnk1d	Vein	0.0346162	-0.981384
Brap	Vein	0.0347496	-1.1964
Plagl1	Vein	0.0347763	-0.663067
Utp14a	Vein	0.0349065	-1.23292
Rab3gap1	Vein	0.035015	-0.910995
Rnf8	Vein	0.0350895	-1.27357
Dhrs3	Vein	0.0352521	-1.08092
Cmip	Vein	0.0352788	-0.732997
Ptpn12	Vein	0.0353721	-0.455316
Plekho1	Vein	0.0354246	-0.470422
Tubb4b	Vein	0.0354252	-0.595493
Wdr1	Vein	0.035692	-0.640347
Eif3g	Vein	0.0357742	-0.830377
Ecm1	Vein	0.0362713	-1.21585
Nostrin	Vein	0.0362773	-0.832992
Psmd3	Vein	0.0363909	-0.589067
Farsa	Vein	0.0365272	-0.843881
Abcd3	Vein	0.0365697	-1.02647
Tiparp	Vein	0.036673	-0.955389
Cgnl1	Vein	0.0368493	-1.31908
Ncapd2	Vein	0.0371996	-1.49596
Ppp1ca	Vein	0.0372668	-0.283654
Erg	Vein	0.0378583	-1.42196
Ykt6	Vein	0.0378634	-1.34395
Prkar1a	Vein	0.0379876	-0.413495
Litaf	Vein	0.0384006	-1.03201
Ubxn6	Vein	0.0385671	-0.94847
Zdbf2	Vein	0.0387794	-2.81789
Prkcq	Vein	0.0387794	-2.81789
Rbm38	Vein	0.0387794	-2.81789
Zfp300	Vein	0.0387794	-2.81789
Zbtb8b	Vein	0.0387794	-2.81789
Scn1b	Vein	0.0387794	-2.81789
Gm11273	Vein	0.0387794	-2.81789
Gm28875	Vein	0.0387794	-2.81789
Aff3	Vein	0.038787	-2.49596
1700066M21Rik	Vein	0.038787	-2.49596
Farp2	Vein	0.038787	-2.49596
Gm2000	Vein	0.038787	-2.49596
Pnpla7	Vein	0.038787	-2.49596
Ube2l6	Vein	0.038787	-2.49596
Nr1h3	Vein	0.038787	-2.49596
Vps18	Vein	0.038787	-2.49596
Mapkbp1	Vein	0.038787	-2.49596
Gss	Vein	0.038787	-2.49596
Nsdhl	Vein	0.038787	-2.49596
Lrrc34	Vein	0.038787	-2.49596
Fam46c	Vein	0.038787	-2.49596
Acot11	Vein	0.038787	-2.49596
Btbd19	Vein	0.038787	-2.49596
Zfp991	Vein	0.038787	-2.49596
Nupl2	Vein	0.038787	-2.49596
Tmub1	Vein	0.038787	-2.49596
Stbd1	Vein	0.038787	-2.49596
Brat1	Vein	0.038787	-2.49596
Pms2	Vein	0.038787	-2.49596
Katnal1	Vein	0.038787	-2.49596
Hdhd5	Vein	0.038787	-2.49596
Foxm1	Vein	0.038787	-2.49596
Rccd1	Vein	0.038787	-2.49596
Lipt2	Vein	0.038787	-2.49596
Lyrm1	Vein	0.038787	-2.49596
Mmp11	Vein	0.038787	-2.49596
Cyp4v3	Vein	0.038787	-2.49596
Gm5914	Vein	0.038787	-2.49596
Gm27030	Vein	0.038787	-2.49596
Galns	Vein	0.038787	-2.49596
Pabpn1l	Vein	0.038787	-2.49596
Oxsm	Vein	0.038787	-2.49596
Trac	Vein	0.038787	-2.49596
Zfp2	Vein	0.038787	-2.49596
Pou5f2	Vein	0.038787	-2.49596
Atp6v1c2	Vein	0.038787	-2.49596
Ankrd9	Vein	0.038787	-2.49596
Dennd6b	Vein	0.038787	-2.49596
9330020H09Rik	Vein	0.038787	-2.49596
Csrnp2	Vein	0.038787	-2.49596
Pi16	Vein	0.038787	-3.08092
1700097N02Rik	Vein	0.038787	-2.49596
Ticam1	Vein	0.038787	-2.49596
Thumpd2	Vein	0.038787	-2.49596
Thada	Vein	0.038787	-2.49596
Cystm1	Vein	0.038787	-2.49596
Pip5k1b	Vein	0.038787	-2.49596
Paics	Vein	0.0388186	-0.858528
Atp6v0d1	Vein	0.0388536	-0.981384
Trim27	Vein	0.038921	-0.882981
1700025G04Rik	Vein	0.0389901	-1.13339
Mob3c	Vein	0.0389901	-1.13339
Armc5	Vein	0.0390343	-1.08092
Ptcd2	Vein	0.0390343	-0.910995
Minpp1	Vein	0.0390343	-1.08092
Eif4g1	Vein	0.0391288	-0.599051
Impad1	Vein	0.0392784	-0.849594
Ptpn18	Vein	0.0398438	-0.580846
Atp9b	Vein	0.039961	-0.943416
Nap1l1	Vein	0.0399823	-0.46201
Ly6a	Vein	0.0399881	-0.621488
Npepl1	Vein	0.0402039	-1.01952
Rad23b	Vein	0.0403097	-0.910995
Nckap5	Vein	0.0404337	-0.782262
Nrbp1	Vein	0.0405657	-0.591115
Cap1	Vein	0.0406025	-0.680382
Ric8a	Vein	0.0411023	-1.15892
Cep350	Vein	0.0411551	-1.02647
Rassf1	Vein	0.0415583	-0.797613
Cnot4	Vein	0.0419941	-0.879286
Tox4	Vein	0.042172	-1.34395
Glt8d1	Vein	0.0422166	-1.02647
Mettl23	Vein	0.0422356	-0.743885
Epb41l4aos	Vein	0.0422399	-1.04345
Glud1	Vein	0.0427106	-0.633461
Pycr2	Vein	0.0430783	-0.843881
Slc25a16	Vein	0.0430976	-2.08092
Utp20	Vein	0.0430976	-2.23292
Nfix	Vein	0.043132	-0.335493
Socs2	Vein	0.0431583	-0.605582
Ints3	Vein	0.0433618	-1.12399
Ankrd40	Vein	0.0433618	-1.20645
Phf20l1	Vein	0.0434497	-0.591115
Eif2ak2	Vein	0.0434577	-1.05235
Uap1	Vein	0.0435656	-1.11745
Eif2s3x	Vein	0.043628	-0.800812
Ndufa12	Vein	0.0439234	-0.647961
Fam46a	Vein	0.0439909	-2.08092
Rab6a	Vein	0.0445248	-0.739883
Cd55	Vein	0.0446912	-1.91099
Celsr2	Vein	0.0446912	-1.91099
Naa25	Vein	0.0446912	-1.91099
Rbak	Vein	0.0446912	-1.91099
Fam136a	Vein	0.0446912	-1.91099
Endod1	Vein	0.0446912	-1.91099
Ahnak2	Vein	0.0446912	-1.91099
Nup155	Vein	0.0446912	-1.91099
Tatdn1	Vein	0.0446912	-1.91099
Tst	Vein	0.0446912	-2.08092
Arid4a	Vein	0.0449222	-0.736966
Mtmr2	Vein	0.0449478	-0.747496
Ccm2l	Vein	0.0450596	-0.621488
Plekha3	Vein	0.0451509	-0.817886
Ehmt1	Vein	0.0451857	-0.611435
Rin3	Vein	0.0454296	-1.32603
[truncated: 1,578 more rows]

## Sheet: Hyperoxia_upregulation
Gene	Cluster	P_val	Avg_log2FC
Ddx3y	gCap	3.15e-10	4.60534
Filip1l	gCap	1.7e-07	1.21294
Plk2	gCap	2.94e-07	0.942947
Ubc	gCap	5.04e-07	0.560429
Eif5	gCap	5.76e-07	0.678755
Cdkn1a	gCap	6.58e-07	0.896331
Cyr61	gCap	1.17e-06	1.22019
Lmna	gCap	1.37e-06	0.676114
Gm42418	gCap	4.67e-06	0.439126
Eif2s3y	gCap	5.01e-06	3.18767
Phlda3	gCap	7.25e-06	0.735052
mt-Nd3	gCap	8.55e-06	0.617054
Btg2	gCap	1.68e-05	0.694408
Egfl7	gCap	2.01e-05	0.50597
Lyve1	gCap	2.04e-05	0.633758
Icam1	gCap	3.58e-05	1.66245
Hspa1b	gCap	3.94e-05	5.15033
Jun	gCap	5.3e-05	0.720106
Spag9	gCap	7.1e-05	0.654422
Myo10	gCap	7.64e-05	0.95144
Klf6	gCap	9.7e-05	0.756238
Phlda1	gCap	0.000132229	1.00361
Hspa1a	gCap	0.000178879	2.95736
Tubb4b	gCap	0.000182652	0.607067
Atf3	gCap	0.000198011	1.89259
Nfkbia	gCap	0.000203069	0.89557
2610008E11Rik	gCap	0.000258892	1.71501
Ftl1	gCap	0.000269329	0.31854
Dusp1	gCap	0.000314763	0.838684
Ecm1	gCap	0.000332812	0.901938
Timp3	gCap	0.000334314	0.705122
Fermt2	gCap	0.000384607	0.335171
Fos	gCap	0.000415993	0.973408
Neurl3	gCap	0.000429669	1.68458
Clec1a	gCap	0.000478456	0.634602
Enho	gCap	0.000527982	1.25956
Uty	gCap	0.000600133	3.82435
Son	gCap	0.000800515	0.476195
Csrp1	gCap	0.000862387	0.540123
Aen	gCap	0.000867226	1.39449
Hsd17b12	gCap	0.00092829	0.974723
Trim16	gCap	0.000936667	1.1126
0610030E20Rik	gCap	0.00104143	2.64423
Cd34	gCap	0.00106552	0.428439
Hsp90ab1	gCap	0.00117891	0.287146
Snhg12	gCap	0.00121414	1.97228
Mgll	gCap	0.00123269	1.0134
Tap1	gCap	0.00124395	1.7526
Nr4a1	gCap	0.00131201	0.786605
Bax	gCap	0.00133509	0.449614
Nectin2	gCap	0.00138029	1.89183
Itgb1	gCap	0.00141667	0.301079
Rpl7l1	gCap	0.00151376	1.26706
Ybx1	gCap	0.00156735	0.376643
Tsc22d1	gCap	0.00167375	0.509915
Npdc1	gCap	0.00181281	0.839802
Sulf2	gCap	0.00181747	1.68955
Rce1	gCap	0.00190346	1.32369
Anxa3	gCap	0.0019108	0.413074
Epn1	gCap	0.00198627	1.18239
Gnai2	gCap	0.00204059	0.323579
Tmem234	gCap	0.00209125	0.528749
Akap13	gCap	0.00213939	0.646457
Tm9sf4	gCap	0.00234703	1.50467
Myh9	gCap	0.00234819	0.426401
Ptpn1	gCap	0.00256037	0.802705
Rgs12	gCap	0.00266174	0.712074
Gimap6	gCap	0.00281503	0.433967
Crlf2	gCap	0.00281709	1.05979
Col4a2	gCap	0.00289604	0.3426
Asap2	gCap	0.00293538	0.748309
Cldn5	gCap	0.00306165	0.430662
Mmrn2	gCap	0.00313055	0.709837
Srrm2	gCap	0.00316503	0.385093
Lin7c	gCap	0.0033069	1.23357
Tln1	gCap	0.00358598	0.470669
Eef2	gCap	0.0036369	0.355019
Tmem204	gCap	0.00411757	0.877038
Mtdh	gCap	0.00432464	0.457502
Lhfp	gCap	0.00452205	0.492622
Casc4	gCap	0.00458962	0.968331
Pak2	gCap	0.00468276	0.653405
Afdn	gCap	0.00472816	0.44348
Sec62	gCap	0.00475632	0.491939
Rps19	gCap	0.00491095	0.258836
Entpd1	gCap	0.00492156	1.66328
Sirt2	gCap	0.00493826	1.13403
Arhgef12	gCap	0.00541252	0.385774
Scgb1a1	gCap	0.00544611	0.317586
Necap2	gCap	0.0056362	1.0085
2700046A07Rik	gCap	0.00566542	1.23357
Klf2	gCap	0.00575029	0.442212
Bend7	gCap	0.00581951	1.82435
Tbkbp1	gCap	0.00584444	1.48195
Ppp1r15a	gCap	0.00594478	0.75477
Cd151	gCap	0.00599579	0.550996
Nuak2	gCap	0.00622211	3.03215
Zfp768	gCap	0.00622211	3.03215
Pawr	gCap	0.00635023	1.53967
Cap1	gCap	0.00640728	1.00372
Eif5a	gCap	0.00646858	0.385697
Pum3	gCap	0.0065501	1.32485
Pgs1	gCap	0.00661503	1.25956
Pex16	gCap	0.00662667	1.50242
Slc48a1	gCap	0.00663268	1.58149
Zfp622	gCap	0.00667842	0.984455
Cops6	gCap	0.00671065	0.626345
Erich1	gCap	0.00675264	1.5159
Actg1	gCap	0.00692085	0.283618
Ly6a	gCap	0.00697053	0.532785
Klf13	gCap	0.00704818	0.679894
Spry1	gCap	0.00706528	1.13403
Ccnd2	gCap	0.00706821	0.302507
Zfp90	gCap	0.00707178	3.06692
Cars	gCap	0.00733125	1.77894
Taf10	gCap	0.00745398	0.65917
Arpc1b	gCap	0.00749866	0.376695
Oxa1l	gCap	0.00759473	1.25956
Slc12a4	gCap	0.00780005	1.18239
Ccnd1	gCap	0.0079517	0.605772
Jmjd8	gCap	0.00801889	2.84452
Cxxc1	gCap	0.0081477	1.18767
Slco3a1	gCap	0.0083791	0.647488
Prex1	gCap	0.00875416	1.13403
Arhgap31	gCap	0.00902555	0.498349
Qrsl1	gCap	0.0091192	2.92253
Atp13a2	gCap	0.00913357	1.06066
Ywhab	gCap	0.00926744	0.352968
Nfx1	gCap	0.00930254	1.1771
Enc1	gCap	0.00934352	1.46902
Atp6v1a	gCap	0.0095902	0.744989
Rrbp1	gCap	0.00969736	0.406155
Junb	gCap	0.0101613	0.556646
Agpat4	gCap	0.0102316	0.647292
Ppp2r2d	gCap	0.0104309	0.776961
Acbd5	gCap	0.0106557	0.701668
Pmp22	gCap	0.010681	0.657833
Supt6	gCap	0.0107894	1.02712
Prdm1	gCap	0.0111498	1.18239
Tbrg1	gCap	0.011468	0.464677
mt-Atp8	gCap	0.0115828	0.644226
Actr1b	gCap	0.0116655	0.94406
Usp18	gCap	0.0117604	2.99653
Sgk1	gCap	0.0118174	0.611184
Vars	gCap	0.0119945	1.42949
Wwp1	gCap	0.0121865	1.25956
Syn3	gCap	0.0124434	1.53258
Glrx3	gCap	0.0124672	0.316146
Fam212b	gCap	0.0125856	2.04383
Ptp4a3	gCap	0.0127998	0.828405
Mrpl4	gCap	0.0130822	0.6746
Klf4	gCap	0.0132401	0.577382
Hsp90aa1	gCap	0.01353	0.321549
Nes	gCap	0.0138745	0.587436
Zfp704	gCap	0.0143276	0.50294
Erp29	gCap	0.0145095	0.421481
Gpatch8	gCap	0.0145404	0.844525
Il4ra	gCap	0.0148012	0.742344
Plagl1	gCap	0.0150294	1.80388
L3mbtl2	gCap	0.015147	2.76206
Eif3c	gCap	0.0152485	0.389819
Fbxo34	gCap	0.0153735	1.54907
Wfdc2	gCap	0.0157325	0.855172
Dusp4	gCap	0.015737	2.25956
Senp6	gCap	0.0157692	0.409309
Srgap2	gCap	0.0163083	0.680598
Stx5a	gCap	0.0164883	0.750951
Ncoa7	gCap	0.0169656	1.03215
Pop4	gCap	0.0170851	0.94406
Snx8	gCap	0.0171892	2.6746
Galnt18	gCap	0.0171959	0.648605
Slfn2	gCap	0.017206	2.92253
Traf7	gCap	0.0173953	0.506284
Plpbp	gCap	0.0174133	1.33756
Tox4	gCap	0.0174859	0.947618
Cyp20a1	gCap	0.0175859	1.12086
Mapk9	gCap	0.017589	1.1771
Eda2r	gCap	0.0177212	1.60534
Sertad1	gCap	0.0180697	0.571643
Ppp5c	gCap	0.0184582	1.34298
Ehd4	gCap	0.0185382	0.37391
Ubxn4	gCap	0.0187409	0.530975
Gm20594	gCap	0.0193034	1.28603
Manbal	gCap	0.0193791	1.0085
Slc25a40	gCap	0.0195122	2.58149
Parp12	gCap	0.0195716	1.42949
Cyp4b1	gCap	0.0196668	0.592513
Serpine1	gCap	0.0196819	1.25956
Rab11fip2	gCap	0.0198242	1.06692
Polr2g	gCap	0.0199069	0.729882
Sh3glb2	gCap	0.01995	0.937634
Kdm5d	gCap	0.0203913	2.10086
Sowahc	gCap	0.0203914	2.19816
Lmo7	gCap	0.0204272	1.19816
Crebzf	gCap	0.0204846	0.390807
Arih2	gCap	0.0205148	1.16289
Camk1	gCap	0.0205479	0.851793
Cox7c	gCap	0.0212156	0.256384
Ybx3	gCap	0.0214184	0.461606
Ccnd3	gCap	0.0215154	0.764131
Twistnb	gCap	0.0215654	0.515902
Erlec1	gCap	0.0216154	0.935865
Pcdhb20	gCap	0.0221592	2.6288
Ercc5	gCap	0.0221622	1.0068
Psmf1	gCap	0.0221797	1.65188
Tinagl1	gCap	0.0223881	0.617754
Mgmt	gCap	0.0224011	0.97838
Relb	gCap	0.0224922	1.3591
Srp72	gCap	0.0225619	0.68406
Zranb1	gCap	0.0227767	0.667905
Plxna4	gCap	0.0230292	0.835592
Rnf121	gCap	0.0231302	1.37504
Sumf1	gCap	0.0232298	1.96
Sft2d3	gCap	0.0234219	0.985387
St3gal1	gCap	0.023427	0.718994
Inpp5a	gCap	0.0234403	0.844525
Gdpd1	gCap	0.0234746	0.8613
Gdf15	gCap	0.0237238	1.83214
Gt(ROSA)26Sor	gCap	0.0243799	0.682774
Adgrl1	gCap	0.0247651	0.828928
Ctgf	gCap	0.0247721	1.6746
Phactr1	gCap	0.0253576	0.702797
Hlx	gCap	0.0253639	0.893768
Exoc3l	gCap	0.0254094	0.692522
Kcnq1	gCap	0.0254328	1.53258
Psmc2	gCap	0.0254748	0.726028
Kdr	gCap	0.0256749	0.425483
Dexi	gCap	0.0264029	1.88405
Top1	gCap	0.0264184	0.322647
Exoc5	gCap	0.0265059	0.467158
Acadsb	gCap	0.0268069	1.6746
Qsox1	gCap	0.0274785	1.04383
Gng12	gCap	0.0276223	0.481955
Pkp4	gCap	0.0278134	0.903418
Gba	gCap	0.0284352	1.41157
Zswim7	gCap	0.0285514	2.58149
Ccnh	gCap	0.0285814	0.733493
Ctps2	gCap	0.0286562	1.53258
Tsc22d2	gCap	0.0286593	1.05437
Snw1	gCap	0.0286988	0.51686
Rap2a	gCap	0.0288198	0.538538
Keap1	gCap	0.028836	0.935127
Cavin2	gCap	0.0289735	0.254087
Copg2	gCap	0.0289766	1.45596
Mapk11	gCap	0.0290385	1.37504
Hnrnpdl	gCap	0.0290561	0.290184
Fnbp1l	gCap	0.0295274	0.361812
Gria3	gCap	0.0295515	2.25956
Bhlhb9	gCap	0.0296176	2.10086
Tyk2	gCap	0.029684	1.99653
Myo1c	gCap	0.0297782	0.627466
Rnf126	gCap	0.030343	1.16289
Wwtr1	gCap	0.0303502	0.33433
Xaf1	gCap	0.0304878	0.783124
Snrnp200	gCap	0.0305585	0.744989
Pi4k2a	gCap	0.0305957	1.16645
Mfng	gCap	0.0306535	0.659059
Ift52	gCap	0.0308536	1.5159
Ckap2	gCap	0.0308859	1.25956
Dab2ip	gCap	0.0315331	0.851188
Zdhhc12	gCap	0.0319517	1.11201
Palm	gCap	0.0319517	1.11201
Shkbp1	gCap	0.03209	1.50749
Uba7	gCap	0.0322698	1.50749
P3h1	gCap	0.0325634	1.32995
Aco2	gCap	0.0331879	0.573671
Fam53b	gCap	0.0335015	0.718994
Dcxr	gCap	0.0336097	1.10999
Ppt1	gCap	0.0338741	1.0251
Slc35e1	gCap	0.0344468	1.58149
Asl	gCap	0.0346527	1.28341
Tnfrsf12a	gCap	0.0349418	1.33171
Rtf1	gCap	0.0349835	0.499921
Pttg1ip	gCap	0.0349947	0.417103
Gpi1	gCap	0.0353178	0.434746
Eng	gCap	0.0357017	0.345225
Sipa1	gCap	0.0359158	0.450505
Prx	gCap	0.0362071	0.449307
Dapk3	gCap	0.0363238	0.654422
Akr7a5	gCap	0.0365207	1.42949
Prpsap2	gCap	0.0366109	1.21892
Cln3	gCap	0.03682	2.53258
Cyp39a1	gCap	0.03682	2.53258
Orai2	gCap	0.036954	1.28931
Gpatch11	gCap	0.0370404	1.25956
Ubap2l	gCap	0.0370813	0.412876
Mxd4	gCap	0.0374959	0.30302
Grk5	gCap	0.0379684	1.18239
Acbd3	gCap	0.0381072	0.613199
Mtmr10	gCap	0.0381267	1.70435
Gpx1	gCap	0.0381404	0.456363
Vgll4	gCap	0.0384508	0.614479
Aaas	gCap	0.0389012	1.58149
Mmd	gCap	0.0389667	0.663952
Ier5l	gCap	0.0390882	0.786108
Cebpd	gCap	0.0391452	0.436118
Mrps7	gCap	0.0391672	0.6746
Napa	gCap	0.0391685	0.462502
Csnk2a2	gCap	0.03919	0.543095
Ano6	gCap	0.0392769	0.624559
Nit1	gCap	0.0399544	1.50749
Rhbdf1	gCap	0.0411856	1.08964
Thop1	gCap	0.0412394	1.35267
Dcaf5	gCap	0.0413056	1.40252
Aff3	gCap	0.0413678	0.698446
Pdap1	gCap	0.0417868	0.44348
Siah1b	gCap	0.0418183	2.31846
Rhobtb2	gCap	0.0418183	2.31846
Slc38a6	gCap	0.0418183	2.31846
Rps6kc1	gCap	0.0418233	2.48195
Zbtb16	gCap	0.041831	2.58149
Creg1	gCap	0.0418921	0.844525
Edc3	gCap	0.0419854	1.28931
Nxf1	gCap	0.0420205	0.287726
Srgap1	gCap	0.0423782	0.472556
Arhgef7	gCap	0.0424845	0.540848
Pdlim7	gCap	0.0428148	0.564812
Samm50	gCap	0.043026	0.785024
Car4	gCap	0.0431139	0.452207
Rab7	gCap	0.0433127	0.46672
Asap1	gCap	0.0434001	0.400655
Dnajc15	gCap	0.0437418	0.557243
Tbx2	gCap	0.0439835	0.930361
Akip1	gCap	0.0442638	1.44719
Atp8a1	gCap	0.0445484	0.74655
Hspb1	gCap	0.0446299	0.788616
Hsd17b11	gCap	0.0458737	0.73873
Rbm33	gCap	0.046574	0.947618
Dnajc1	gCap	0.0465841	0.550667
Stk24	gCap	0.0468926	0.740689
Lars2	gCap	0.046996	0.622413
Ier2	gCap	0.0472324	0.382046
Cct7	gCap	0.0474316	0.341731
Sftpa1	gCap	0.0474346	0.926518
Dnajb2	gCap	0.0475032	2.13403
Nicn1	gCap	0.0475097	2.25956
Klhl11	gCap	0.0475097	2.25956
Snap29	gCap	0.0475232	1.10086
Dmap1	gCap	0.0475504	0.864424
Taok2	gCap	0.0475715	0.561099
Herpud1	gCap	0.04771	0.770524
Kcnk5	gCap	0.0484628	1.1771
Rhbdd1	gCap	0.0490399	1.88405
Sort1	gCap	0.0491507	1.92253
Vash1	gCap	0.0492601	1.80388
Thumpd2	gCap	0.0492604	1.76206
Cdc42ep5	gCap	0.0493618	1.5159
Nubp1	gCap	0.0494314	1.04383
Dopey2	gCap	0.0495513	1.29351
Cdc37l1	gCap	0.0496183	0.686188
Podxl2	gCap	0.0497544	1.44719
Tcf25	gCap	0.0499223	0.448596
Cd82	gCap	0.0499504	1.48195
Ddx3y	aCap	7.51e-13	6.12638
Ubc	aCap	9.17e-10	0.57749
Nfkbia	aCap	5.74e-09	1.07891
Hsp90ab1	aCap	2.54e-08	0.400381
Egfl7	aCap	3.14e-08	0.51591
Actg1	aCap	3.16e-08	0.490592
Hspa1b	aCap	1.03e-07	2.64912
Actb	aCap	1.26e-07	0.499624
Gm42418	aCap	1.34e-07	0.985815
Hspb1	aCap	2.09e-07	1.14981
Jun	aCap	2.29e-07	0.647551
Hspa1a	aCap	4.68e-07	2.42344
Tubb4b	aCap	7.03e-07	0.650946
Cd151	aCap	7.18e-07	0.870106
Cldn5	aCap	8.9e-07	0.451183
Eif2s3y	aCap	1e-06	4.0182
Eef2	aCap	1.12e-06	0.481523
Junb	aCap	2.47e-06	0.809126
Icam1	aCap	8.2e-06	1.03429
Atf3	aCap	8.6e-06	1.67495
Gnai2	aCap	8.62e-06	0.461473
Fos	aCap	1.56e-05	0.96825
Gap43	aCap	2.12e-05	1.3999
Igfbp7	aCap	2.64e-05	0.321966
N4bp3	aCap	3.58e-05	1.08746
Nes	aCap	4.64e-05	0.61266
Ier2	aCap	5.13e-05	0.586202
Dusp1	aCap	5.31e-05	0.61046
Glb1	aCap	5.57e-05	2.86005
Uty	aCap	6.13e-05	4.17493
Actn4	aCap	6.87e-05	1.02237
Cfl1	aCap	0.000149365	0.367317
Tuba1a	aCap	0.000150627	0.349023
Hspa8	aCap	0.000151491	0.317939
Tmem234	aCap	0.000154577	0.527729
Anxa2	aCap	0.00015926	0.463786
Plk2	aCap	0.000162315	0.499247
Ncor2	aCap	0.000170937	1.48956
Zfp64	aCap	0.000173279	3.81538
Klf6	aCap	0.00018962	0.819767
Ddx42	aCap	0.000203293	1.17861
Arid5a	aCap	0.000208281	1.47978
Plec	aCap	0.000230021	0.487393
Sbno2	aCap	0.000242005	1.03648
Itgb1	aCap	0.000246487	0.329374
2700046A07Rik	aCap	0.000247957	1.10793
Timp3	aCap	0.000249722	0.424271
Sfxn1	aCap	0.000249827	3.15355
Gapdh	aCap	0.000256185	0.980548
Plpp1	aCap	0.000260995	0.438496
Phlda1	aCap	0.000266362	0.417525
Tmem199	aCap	0.000276978	1.89482
Traf7	aCap	0.000298386	0.820179
Fermt2	aCap	0.00030795	0.408516
Gadd45g	aCap	0.000317481	1.27234
Cdkn1a	aCap	0.000364274	0.446118
Plvap	aCap	0.00036809	3.49685
Aqp1	aCap	0.00037082	0.604972
Smagp	aCap	0.00041031	0.601796
Abcg1	aCap	0.000416267	0.973806
Eif5	aCap	0.000420266	0.441507
Tubb5	aCap	0.000438169	0.394891
Ybx1	aCap	0.000449687	0.322568
Nr4a1	aCap	0.000477053	0.583768
Rassf3	aCap	0.00048612	1.21216
Tubb2a	aCap	0.000497314	0.56403
Vps36	aCap	0.000534685	0.48784
Myh9	aCap	0.000556259	0.427769
Usp15	aCap	0.000563553	0.718438
Lmna	aCap	0.000564212	0.473341
Dnm2	aCap	0.000610374	1.04033
Ccser2	aCap	0.00069322	0.675761
Tspan18	aCap	0.000748039	1.187
Cenpb	aCap	0.000761022	0.58424
Acap2	aCap	0.00076503	0.66023
Chst15	aCap	0.000773422	1.90509
Pi4k2a	aCap	0.000776472	2.5025
Klf13	aCap	0.000842495	0.620498
Hyal2	aCap	0.000860823	0.953445
Zcchc17	aCap	0.000871761	1.00363
Cdc37	aCap	0.000889666	0.552131
Hes6	aCap	0.000896301	2.65225
Csrnp1	aCap	0.000997236	1.38643
Map4k5	aCap	0.00100463	1.33539
Clec1a	aCap	0.00105658	0.353538
Lyve1	aCap	0.0011167	0.580633
Irf2	aCap	0.00112099	0.871205
Wwc2	aCap	0.00115767	0.535689
Galnt18	aCap	0.00117108	0.731319
Socs3	aCap	0.0012148	0.943666
Purb	aCap	0.00122055	0.343302
Abcf1	aCap	0.00125492	0.834697
Gpi1	aCap	0.0013043	0.678139
Tpst2	aCap	0.00130752	0.576349
Phlda3	aCap	0.00131552	0.448164
Cdc42ep2	aCap	0.00132981	1.0239
Ehd4	aCap	0.00140755	0.45097
Pawr	aCap	0.00143234	1.24893
Ankrd11	aCap	0.00145919	0.417565
Gatad2a	aCap	0.00146915	0.695145
Tex261	aCap	0.00147542	0.800181
Cdk12	aCap	0.00152057	0.901907
Kdm5d	aCap	0.00157891	3.51373
Tbc1d12	aCap	0.00158045	1.659
Mtfr1l	aCap	0.00166671	1.09602
Ushbp1	aCap	0.00166736	0.805063
Mrps18c	aCap	0.00166853	0.724893
Sipa1	aCap	0.00171785	0.764595
Mfng	aCap	0.00172563	0.652034
Ywhab	aCap	0.00173755	0.340749
Filip1l	aCap	0.00174849	0.570907
Pkig	aCap	0.00185962	1.29134
Dnajc8	aCap	0.00197781	0.362357
Cdc42se2	aCap	0.00200823	1.06016
Atp13a2	aCap	0.00211092	0.642472
Eif3b	aCap	0.00213572	0.719731
Pdlim1	aCap	0.00218361	0.954627
Baiap2	aCap	0.00221984	1.1918
Polr2c	aCap	0.00226526	0.57445
Acer2	aCap	0.0024191	1.21675
Mgll	aCap	0.00256113	0.524293
Rnps1	aCap	0.0025723	0.740905
Tmem204	aCap	0.00263367	0.5893
Fxyd5	aCap	0.00288958	0.455377
Pmp22	aCap	0.00291795	0.26513
Trim16	aCap	0.00301218	0.425987
Pgp	aCap	0.0030218	0.769891
Eng	aCap	0.00306253	0.405952
Kank3	aCap	0.00316341	0.466956
Rnf14	aCap	0.00321349	1.12699
Bag5	aCap	0.00324275	0.634206
Tmem2	aCap	0.00326448	1.10029
Kctd10	aCap	0.00329647	0.760863
Eif4a1	aCap	0.00331714	0.276544
Arl2bp	aCap	0.00348438	0.601621
Dapk3	aCap	0.00350639	0.657998
Galnt4	aCap	0.00361478	3.21675
Ube2q1	aCap	0.0036564	0.925032
Rnf19a	aCap	0.00365694	0.584294
Afdn	aCap	0.00365709	0.451253
Bst2	aCap	0.0036784	0.339682
Taf15	aCap	0.00369404	1.00803
Clic1	aCap	0.00370217	0.257388
Ptcd2	aCap	0.00370526	1.25739
Plpp3	aCap	0.0037175	0.456697
Anxa3	aCap	0.00374283	0.317911
Neurl3	aCap	0.0037537	1.53592
Ddx39	aCap	0.0037638	0.981753
Mark2	aCap	0.00379912	1.19967
Itga1	aCap	0.00382429	0.779954
Bpgm	aCap	0.00385523	0.566116
Cracr2b	aCap	0.00386894	0.531681
Ppp1ca	aCap	0.00395834	0.274164
Mrpl12	aCap	0.00398987	0.902431
Washc1	aCap	0.00410822	1.7879
Nkd1	aCap	0.00415586	0.423147
Spryd4	aCap	0.00420525	2.11721
Furin	aCap	0.00424216	1.29951
Zfhx2	aCap	0.00427194	3.37287
Nucks1	aCap	0.00443863	0.367924
Pttg1ip	aCap	0.00453933	0.729009
Sh2d3c	aCap	0.00467033	0.84235
Cgnl1	aCap	0.00475019	0.894818
Sdha	aCap	0.00489878	0.689104
Tpm3	aCap	0.00496639	0.421364
Farsb	aCap	0.00496908	1.29692
Abcc4	aCap	0.00503632	3.21675
Ctsa	aCap	0.00503772	0.715494
Orai1	aCap	0.0050385	0.640435
Srf	aCap	0.00505228	0.910585
Tmem140	aCap	0.00505562	0.80462
Tcim	aCap	0.00515907	0.622534
Cmip	aCap	0.00530855	1.08746
Flot1	aCap	0.00530934	1.189
Orai2	aCap	0.00533215	0.454245
Hmgxb4	aCap	0.00535914	1.1918
Asap2	aCap	0.00536626	0.882273
Myo1c	aCap	0.00538238	0.721486
Tln1	aCap	0.00539193	0.291909
Ncaph	aCap	0.00548507	1.53041
Smg6	aCap	0.00561432	1.28011
Grb2	aCap	0.00563668	0.901451
Csnk2a2	aCap	0.00568797	0.604739
Abi3	aCap	0.00573615	0.632459
Hras	aCap	0.00581248	0.509872
Arpc1b	aCap	0.00588867	0.367812
Ly6a	aCap	0.00598123	0.289408
Afap1l1	aCap	0.0060907	0.362848
Ar	aCap	0.0061	1.10736
Gmfg	aCap	0.00611468	0.519501
Ola1	aCap	0.00617711	1.04439
Nln	aCap	0.00621311	2.54689
8430408G22Rik	aCap	0.0062269	1.72305
Stn1	aCap	0.00626926	2.37287
Jup	aCap	0.00634633	0.390654
Grasp	aCap	0.0063535	0.58035
Abhd13	aCap	0.00651453	1.2891
Lman2	aCap	0.00657463	0.720924
Cdc42ep1	aCap	0.00663086	0.989766
Ifngr2	aCap	0.00674806	0.870365
Ppp1r15a	aCap	0.00678817	0.790262
Rgs12	aCap	0.00680695	0.392429
Bcl2l1	aCap	0.00681297	0.86507
Trim28	aCap	0.0068212	1.14191
Rnf144a	aCap	0.0068326	0.840025
Top1	aCap	0.00684266	0.267646
Zc3h12c	aCap	0.00685922	1.99435
Parp12	aCap	0.00688834	1.99435
Cyb561	aCap	0.00693916	0.872958
Smap1	aCap	0.0069775	0.305727
Emc4	aCap	0.00699574	0.642678
Stx5a	aCap	0.00702521	0.811828
Gipc1	aCap	0.00710146	0.560879
Dysf	aCap	0.00712115	0.894818
Mrpl4	aCap	0.00718936	0.752279
Gtf2f1	aCap	0.00728737	1.22262
Kras	aCap	0.00729158	0.56451
Btg2	aCap	0.00740436	0.424026
Prkch	aCap	0.00755389	0.680161
Tinagl1	aCap	0.00756461	1.4567
Ubxn1	aCap	0.00757968	0.343803
Rinl	aCap	0.00764474	1.61996
Ier3	aCap	0.00767712	0.68632
Gpx1	aCap	0.007775	0.409391
Akap12	aCap	0.00788997	0.44275
Gngt2	aCap	0.00792036	0.465065
Myzap	aCap	0.00797739	0.457412
Plekha8	aCap	0.00799602	2.05709
Crtc3	aCap	0.00801339	1.16071
Flywch1	aCap	0.00806986	1.27189
Tada3	aCap	0.00808124	1.54689
Eif2s2	aCap	0.00818752	0.283302
Kif21a	aCap	0.00826491	0.629357
Csrp1	aCap	0.00831081	0.325826
Fam81a	aCap	0.00838911	0.514214
Srgap1	aCap	0.00839049	0.635667
Rpl36a	aCap	0.00844251	0.345996
Derl1	aCap	0.00845095	0.589963
Prkce	aCap	0.00847663	0.628836
Cers2	aCap	0.00849217	0.636356
Scarf1	aCap	0.00860214	1.04682
Uvrag	aCap	0.00869554	0.894818
Mad2l1bp	aCap	0.00898575	1.46597
Sac3d1	aCap	0.00902582	1.05709
Cdr2l	aCap	0.00912881	0.850763
Rrp1	aCap	0.00914281	0.344959
Xpnpep1	aCap	0.0091435	1.00684
Qsox1	aCap	0.00927235	1.42375
Ppp6r1	aCap	0.00927315	2.11721
Ublcp1	aCap	0.00940116	0.939906
Ddit4l	aCap	0.0094079	1.97499
Il4ra	aCap	0.00956543	0.576848
Rtf1	aCap	0.00959016	0.638873
Erlin1	aCap	0.00971611	2.7879
Pon3	aCap	0.00990388	1.34228
Hist1h1e	aCap	0.00990677	1.11426
Rassf1	aCap	0.0099697	0.30791
Stau1	aCap	0.0101834	1.04682
Cd81	aCap	0.0102635	0.294871
Nsun2	aCap	0.0103538	1.18432
Fosb	aCap	0.0104082	0.786709
Tpi1	aCap	0.0104255	1.35692
Hsdl1	aCap	0.0105423	1.38024
Cyp4b1	aCap	0.0105864	0.277762
Chd2	aCap	0.0106669	0.61471
Lpcat1	aCap	0.0108928	0.904156
Wls	aCap	0.0109364	0.457412
Prcp	aCap	0.0109406	2.02606
Slc27a4	aCap	0.0111328	1.89482
Ly6e	aCap	0.0111635	0.277428
Erich1	aCap	0.0112311	1.30469
Scap	aCap	0.0113117	1.64205
Rfc1	aCap	0.0113251	0.782608
Mapk3	aCap	0.0114916	0.373084
Ddah1	aCap	0.0115242	0.484967
Acvrl1	aCap	0.0116672	0.306674
Ninj1	aCap	0.0116695	0.965784
Vps4b	aCap	0.0117371	0.827002
Tmem44	aCap	0.0118139	1.17493
Pnpla2	aCap	0.0118338	0.731319
Tcp1	aCap	0.0118442	0.430149
Tmem123	aCap	0.0119731	0.871734
Tbkbp1	aCap	0.0120448	0.700994
Becn1	aCap	0.0120741	0.80367
Ralgapa2	aCap	0.0123062	0.932953
Kif2a	aCap	0.0123067	1.10029
Dda1	aCap	0.0123701	0.911212
Ccdc174	aCap	0.012434	0.821651
Ctcf	aCap	0.0124352	0.661933
Tprgl	aCap	0.0125932	0.333623
Nek6	aCap	0.0126797	1.89482
Cdyl	aCap	0.0127091	1.46597
Smarce1	aCap	0.0127152	0.555612
Shmt2	aCap	0.0130692	1.86005
Ccdc68	aCap	0.0132214	0.753955
Jdp2	aCap	0.0132313	1.38514
Tmem248	aCap	0.0132733	0.930737
Sbds	aCap	0.0133995	0.482764
Aamp	aCap	0.0134105	0.630906
Map4	aCap	0.0136166	0.588447
4833439L19Rik	aCap	0.0136368	0.556948
Slc9a3r2	aCap	0.0137543	0.309584
Ythdf2	aCap	0.0139567	1.05094
Dctn5	aCap	0.014168	0.978234
Atrip	aCap	0.0143039	2.08746
Prpf19	aCap	0.0143152	0.661454
Mboat2	aCap	0.0143362	0.594423
Zfp212	aCap	0.0144094	1.49346
Rabggta	aCap	0.0144334	1.99435
Ier3ip1	aCap	0.0145094	0.591505
Rin3	aCap	0.0145939	0.625428
Top3b	aCap	0.0148162	1.52487
Ccnd1	aCap	0.0148989	0.455969
Tmx2	aCap	0.0149404	1.14636
Psmf1	aCap	0.0149528	1.43324
Zbtb4	aCap	0.0150634	0.688913
Mtmr14	aCap	0.0151903	1.67243
Mdn1	aCap	0.0152021	1.96193
Mfhas1	aCap	0.0152785	0.945444
Scgb3a2	aCap	0.0155168	0.443607
Sftpb	aCap	0.0158037	1.10538
9930021J03Rik	aCap	0.0158809	0.812356
Bak1	aCap	0.0159066	0.855017
Nup107	aCap	0.0159205	2.67243
Hibadh	aCap	0.0159878	0.872958
Rit1	aCap	0.0161406	0.965784
Syf2	aCap	0.0161452	0.471513
Parvb	aCap	0.0162075	0.537024
Emp1	aCap	0.0162623	0.344938
Fam129b	aCap	0.01645	0.872958
Mxra7	aCap	0.0166652	0.391012
Faf1	aCap	0.016789	1.05709
Cwc25	aCap	0.0167979	1.03742
Rnf26	aCap	0.0168046	2.13186
She	aCap	0.0170196	0.745674
Lpin2	aCap	0.0172089	1.99435
Laptm4b	aCap	0.0173239	1.19789
Tex264	aCap	0.0173614	0.57821
Son	aCap	0.0173734	0.29501
Arl1	aCap	0.0174673	0.352702
Gimap6	aCap	0.0175342	0.349981
Tmem255a	aCap	0.0179202	0.87947
Napsa	aCap	0.0179586	1.63178
Ucp2	aCap	0.0179598	0.894818
Ctgf	aCap	0.017979	0.719731
Abhd17a	aCap	0.0180036	0.475067
Pcdhgc3	aCap	0.0180653	1.51373
Pqlc1	aCap	0.0182644	0.511271
Ccdc32	aCap	0.0182829	1.03742
Dimt1	aCap	0.0183504	0.852998
Iws1	aCap	0.0183956	0.787903
Ctbp1	aCap	0.0184686	0.459432
Nfu1	aCap	0.0186271	0.444156
Cnpy4	aCap	0.0187388	0.915282
Zmym3	aCap	0.0187657	2.54689
Otud3	aCap	0.0187657	2.61102
Hoxaas3	aCap	0.0187701	2.61102
Sesn1	aCap	0.0187776	2.7879
Gpr182	aCap	0.0187836	2.84235
Phf20	aCap	0.0188605	1.47978
Mapk12	aCap	0.0189443	0.512484
Gimap4	aCap	0.0189943	0.372078
Krt80	aCap	0.0191322	0.343302
Actr3	aCap	0.0192118	0.311728
Gm13889	aCap	0.0193167	0.565961
Borcs6	aCap	0.0193239	1.12699
Zbed3	aCap	0.0193837	1.52487
Rnf20	aCap	0.0196848	1.12309
Flnb	aCap	0.0196937	1.03648
Pitpnb	aCap	0.0198211	0.600872
1110059E24Rik	aCap	0.0200127	1.20848
Fry	aCap	0.0202576	0.829967
Sdhaf2	aCap	0.0203856	1.1256
Cldnd1	aCap	0.0204024	0.425332
Selenon	aCap	0.020439	0.850763
Mri1	aCap	0.0205848	1.67243
Tpm4	aCap	0.0206618	0.273
Hpcal1	aCap	0.0207338	0.602036
Rab3gap2	aCap	0.020766	0.894818
Arl4d	aCap	0.0207667	0.757314
Akap13	aCap	0.0209429	0.309407
Smim19	aCap	0.0212049	1.02606
Sco2	aCap	0.0212093	1.44501
Setd1a	aCap	0.0212837	1.40939
Taz	aCap	0.0213662	1.22132
Rgcc	aCap	0.0215581	0.86507
Glis2	aCap	0.0215905	0.429855
Slc48a1	aCap	0.02162	0.533263
Sh3bp4	aCap	0.0216512	0.949959
Carnmt1	aCap	0.0218443	1.21299
Dennd3	aCap	0.0219383	0.809929
Npc2	aCap	0.0219999	0.333337
Hemk1	aCap	0.0221294	2.47978
Abcd1	aCap	0.0221421	2.7879
Rab11fip5	aCap	0.0222127	1.3505
Cbx4	aCap	0.0222691	1.16275
Pin1	aCap	0.0223002	0.504418
Rgs6	aCap	0.0226136	0.672425
Arfgap1	aCap	0.022651	1.47978
Npr1	aCap	0.0228566	0.672425
Camta1	aCap	0.0229514	0.665912
Rd3	aCap	0.0229539	2.33539
Usp3	aCap	0.0230209	1.01638
Gpatch4	aCap	0.0232878	1.84235
Pdss2	aCap	0.0233956	1.89482
Dok1	aCap	0.0234771	0.702173
Tlnrd1	aCap	0.0235437	0.858522
Bcas3	aCap	0.0236322	0.642052
Enho	aCap	0.0236501	0.353053
Tubb2b	aCap	0.0236691	0.759888
Snrpa1	aCap	0.0237473	0.551119
Fam110a	aCap	0.0238156	0.702173
Upp1	aCap	0.0238326	1.19599
Vamp5	aCap	0.0238904	0.493969
Atxn7l3b	aCap	0.0240106	0.384445
Ptbp1	aCap	0.0243741	0.472127
Rab8a	aCap	0.0246002	0.589963
Tmem55b	aCap	0.0246364	0.750428
Ehd1	aCap	0.024721	0.448919
Ifi208	aCap	0.0248008	1.67243
Egr1	aCap	0.0248219	0.368419
Wars	aCap	0.0249806	1.14636
Arhgap21	aCap	0.0253348	0.82822
Timm50	aCap	0.0256031	0.611025
Aph1a	aCap	0.0256034	0.388017
Aimp1	aCap	0.0256415	0.29357
Ik	aCap	0.0257113	0.715494
Tspan9	aCap	0.0258167	0.538499
Slc25a51	aCap	0.0258629	0.957828
Nsg1	aCap	0.0259449	0.467735
Lsm14b	aCap	0.0260427	1.06147
Pfn2	aCap	0.0261033	2.40939
Ripk2	aCap	0.0261033	2.40939
St3gal3	aCap	0.0261083	2.54689
Eogt	aCap	0.0261083	2.47978
Cd68	aCap	0.0261083	2.47978
Arl16	aCap	0.0261083	2.54689
Tyw3	aCap	0.0261164	2.67243
Flad1	aCap	0.0261331	2.33539
Ldlrap1	aCap	0.0265348	1.01638
Ica1	aCap	0.0266465	0.639258
Gpr146	aCap	0.0266896	0.394441
Abcd3	aCap	0.0267987	0.813288
Golm1	aCap	0.0268659	1.28011
Sf3a3	aCap	0.0269141	0.651364
Rras	aCap	0.0272822	0.315378
Nipal2	aCap	0.0273458	1.99435
Phactr2	aCap	0.0274367	0.346197
Cttnbp2nl	aCap	0.0274693	0.37814
Mrpl41	aCap	0.0275555	0.74381
Ate1	aCap	0.027765	0.53677
Nrbp1	aCap	0.027914	0.616716
Mrpl46	aCap	0.02796	0.599913
Ccnt1	aCap	0.0280711	0.460017
Nfic	aCap	0.0280842	0.294886
Phc2	aCap	0.0282585	0.584478
Ndufa10	aCap	0.0286394	0.488825
Zwint	aCap	0.0286517	0.337441
Uck1	aCap	0.0286673	1.7879
Lzts2	aCap	0.0288071	0.733826
Mogs	aCap	0.02894	0.874059
Tbc1d1	aCap	0.0290408	1.71195
Psmc4	aCap	0.0290426	0.419783
Add2	aCap	0.0291647	1.63178
Irf9	aCap	0.0291908	0.87754
Eif2a	aCap	0.0292094	1.02606
Map3k3	aCap	0.0292713	0.917538
Nolc1	aCap	0.02941	0.779341
Cib1	aCap	0.0294865	0.836401
Lrp10	aCap	0.0295774	0.525384
Pdia5	aCap	0.0296146	0.663148
Dusp4	aCap	0.0298446	1.06474
Cd93	aCap	0.0299819	0.359237
Cul1	aCap	0.0299988	0.364801
Tmem208	aCap	0.0300229	0.578603
Arl4a	aCap	0.0300866	1.25739
Akr1a1	aCap	0.0304474	0.257388
Naa50	aCap	0.0306894	0.603478
Nr2c2ap	aCap	0.0307511	1.32012
Nhsl2	aCap	0.0308072	2.40939
Utp6	aCap	0.0308072	2.47978
Haghl	aCap	0.0309359	0.894818
Coro2b	aCap	0.0313394	0.800181
Bin1	aCap	0.0314276	0.441452
Fibp	aCap	0.0316082	0.516971
Ube4a	aCap	0.0318234	0.672425
Fam207a	aCap	0.0319185	1.23042
Ldlrad4	aCap	0.0321073	1.99435
Depdc5	aCap	0.032184	1.99435
AC165953.2	aCap	0.0322605	1.89482
Card19	aCap	0.0322649	0.394284
Ankrd40	aCap	0.0322839	0.564669
Xpa	aCap	0.0323367	0.809929
Senp2	aCap	0.0325283	1.05945
Adcy9	aCap	0.0325836	1.57932
Rhob	aCap	0.0326086	0.439569
Hp	aCap	0.0328235	2.05709
Nom1	aCap	0.0328981	1.10376
Rrp15	aCap	0.0329191	1.21085
Atxn10	aCap	0.0330149	0.473117
Enc1	aCap	0.0331232	1.46993
Yif1b	aCap	0.0331761	0.380822
Baz2b	aCap	0.033214	0.599575
Pigc	aCap	0.033566	1.13809
Sirt2	aCap	0.033625	0.569525
Ube2j2	aCap	0.0336783	0.554162
Pcmt1	aCap	0.0337838	0.435782
Uap1l1	aCap	0.0338318	1.03855
Rrp1b	aCap	0.033895	0.83289
Paics	aCap	0.0341283	0.65306
Tubb6	aCap	0.034412	0.82893
Klhdc4	aCap	0.0344783	1.06474
Ralb	aCap	0.0344834	0.569332
Ddx18	aCap	0.0345057	1.005
Cab39	aCap	0.0345357	0.42112
Trp53i13	aCap	0.0346347	0.644411
Rab4a	aCap	0.0346609	0.819267
Gps2	aCap	0.0347364	0.648178
Txndc15	aCap	0.0348196	0.69796
Zkscan17	aCap	0.0348482	1.38024
Syne1	aCap	0.0349592	0.409391
Scgb1a1	aCap	0.034961	0.370319
Tspan2	aCap	0.0352288	0.388252
Smarca4	aCap	0.0359718	0.458719
Utp23	aCap	0.0360988	0.86507
Shkbp1	aCap	0.0361878	1.25739
Ccdc85a	aCap	0.0362005	0.540635
Cwc27	aCap	0.0363113	0.915282
Rbm45	aCap	0.0363635	2.25739
Aplnr	aCap	0.0363635	2.25739
Rnd2	aCap	0.0363921	2.17493
Ccnd2	aCap	0.0366697	0.437759
Mta1	aCap	0.0366739	0.631783
Aspscr1	aCap	0.0367384	0.994353
Csnk2b	aCap	0.0367454	0.47101
Fam3a	aCap	0.0368036	1.13809
Stx12	aCap	0.0369407	0.451516
Ykt6	aCap	0.0370105	0.994353
Rmdn3	aCap	0.0371192	1.20294
Gpx4	aCap	0.0371333	0.250053
Csnk1g3	aCap	0.0372784	0.821289
Fyn	aCap	0.0373203	0.346735
Nhlrc2	aCap	0.0374652	0.269481
Rlim	aCap	0.0375592	0.883929
Tgfb1	aCap	0.0376725	0.548474
Sgk1	aCap	0.0378165	0.306661
Enoph1	aCap	0.0378782	1.89482
Mmrn2	aCap	0.037902	0.419783
Flot2	aCap	0.0379685	1.89482
Hey1	aCap	0.0379982	1.95536
Zbtb7b	aCap	0.0380583	1.7879
Snx8	aCap	0.0380583	1.84235
Mafk	aCap	0.0381398	1.44501
Ssbp4	aCap	0.038187	0.309855
Vrk3	aCap	0.0382292	1.08746
Cd2ap	aCap	0.038306	0.327927
Prkd2	aCap	0.0385558	0.654503
Yeats4	aCap	0.038682	0.417611
Slc25a24	aCap	0.0386962	0.878876
1110008P14Rik	aCap	0.0387224	1.10127
Ppat	aCap	0.0390821	1.75043
Lars2	aCap	0.0391365	0.368977
Mfsd11	aCap	0.0391606	1.52042
Sntb2	aCap	0.0392876	0.948757
Vgll4	aCap	0.0393077	0.508039
Gnai1	aCap	0.0393362	0.526574
U2af1	aCap	0.0395301	0.284155
Gbe1	aCap	0.0395382	0.787903
Zdhhc1	aCap	0.0397609	1.54689
Phkg2	aCap	0.039927	1.43324
Skap2	aCap	0.0404342	0.518097
Fam92a	aCap	0.0405548	0.390855
Cyfip1	aCap	0.0408094	0.405378
Eef1akmt2	aCap	0.0408871	1.08746
Fuca1	aCap	0.0408958	0.352924
Gna13	aCap	0.0409857	0.273208
9430038I01Rik	aCap	0.0409877	1.30986
Rhod	aCap	0.0410148	1.12309
Ppp3r1	aCap	0.041052	0.640716
Tmem147	aCap	0.0411016	0.465974
U2af2	aCap	0.0413057	0.93894
Fbxo21	aCap	0.0417381	1.01346
Ncln	aCap	0.0420028	0.894818
Grap	aCap	0.0420239	0.268633
Zfp68	aCap	0.0421832	0.870365
Rps6ka2	aCap	0.042482	0.801708
Inpp5a	aCap	0.0425776	0.3035
Tfpt	aCap	0.0426225	1.17493
Ccdc9	aCap	0.0426812	1.06728
Actr1b	aCap	0.0427263	0.672425
Nol11	aCap	0.0427507	0.546894
Lsg1	aCap	0.042879	0.736556
Meis2	aCap	0.0429226	0.273736
Impdh1	aCap	0.0429434	0.323007
Zfp518b	aCap	0.0429544	2.17493
Paqr8	aCap	0.0429599	2.25739
Tmem252	aCap	0.0429646	2.40939
Urb1	aCap	0.0429647	2.54689
Mrpl9	aCap	0.0429698	0.617978
Rnf214	aCap	0.0429815	0.652247
E130311K13Rik	aCap	0.042982	2.08746
Adprhl2	aCap	0.0430053	1.20294
Cd164	aCap	0.0431491	0.542029
Pkn2	aCap	0.0435669	0.402068
Pcyt1a	aCap	0.0435747	1.28624
Srrm1	aCap	0.0436026	0.340678
Ccdc86	aCap	0.0439429	0.576848
Ubtd1	aCap	0.0440905	0.913433
Naxd	aCap	0.0441417	0.733179
Mipep	aCap	0.0444739	2.04166
Zfp512	aCap	0.0445283	0.994353
Cyp20a1	aCap	0.044553	0.787903
Mtbp	aCap	0.0446882	1.84235
Slc35b4	aCap	0.0446883	1.7879
Tmem132a	aCap	0.0446883	1.7879
Unc5b	aCap	0.0447108	0.425942
Aldh9a1	aCap	0.0447649	1.02606
Elf2	aCap	0.0447726	0.606428
Hmbs	aCap	0.0447932	1.69232
Trpv2	aCap	0.0448999	1.67243
Zfp944	aCap	0.0448999	1.67243
Ap2m1	aCap	0.044915	0.271887
Chchd5	aCap	0.045125	1.29692
Cers5	aCap	0.0451405	0.564277
Spata2	aCap	0.0454967	0.894818
Smpd2	aCap	0.0455488	1.00803
Prkar2a	aCap	0.0456099	0.633951
Rara	aCap	0.0457617	0.634951
Gucd1	aCap	0.0458986	1.63178
Egr3	aCap	0.0459152	1.05945
Cltb	aCap	0.0459194	0.324235
Cnih4	aCap	0.046018	0.334475
Rnf168	aCap	0.0461071	0.672425
Prnp	aCap	0.0461821	0.5025
M6pr	aCap	0.0461999	0.726873
Clpp	aCap	0.0464465	0.316945
Rfxap	aCap	0.0464965	0.795282
Alkbh3	aCap	0.0466253	0.945444
Nkiras2	aCap	0.0467524	0.465974
Hacd2	aCap	0.0468586	1.21085
Dynll2	aCap	0.0468916	0.773354
Gm47283	aCap	0.0469278	0.672425
Bola2	aCap	0.0472129	0.744575
Rabif	aCap	0.047322	1.2343
Zfp513	aCap	0.0473338	1.2891
Fkrp	aCap	0.0476426	0.692325
Gemin7	aCap	0.0477771	0.5025
Rbm10	aCap	0.0478383	0.939906
Hdlbp	aCap	0.0478714	0.510674
Cxcl15	aCap	0.0479904	0.831624
Mcm6	aCap	0.0482165	0.56551
Emc10	aCap	0.0483759	0.414273
Serpine1	aCap	0.0484033	0.704134
Rarg	aCap	0.0485202	0.435386
Cox10	aCap	0.0486846	1.02606
Mt1	aCap	0.0487688	0.84235
Samd1	aCap	0.0488797	1.23042
Mcrip1	aCap	0.0490838	0.346197
Dffa	aCap	0.0490919	1.17493
Nr1d1	aCap	0.049301	1.13186
Rab12	aCap	0.0493808	0.284305
Zfp414	aCap	0.049719	1.04166
Gm42418	Art	0.00827377	1.15865
Dock6	Art	0.0088205	1.8679
Adamts1	Art	0.0116439	2.08935
Trim47	Art	0.0129977	1.39428
Grn	Art	0.0141588	2.58496
Wapl	Art	0.0145223	2.60881
Tiparp	Art	0.0145395	2.51096
Hnrnpa0	Art	0.0146195	0.870717
Vamp5	Art	0.0168405	2.51096
She	Art	0.0172634	1.08989
Thra	Art	0.0193605	2.51096
Prcp	Art	0.0194783	1.74416
Tnfaip2	Art	0.0215473	2.26303
Nfe2l1	Art	0.0222698	2.32193
Sulf1	Art	0.0229985	2.18057
Snu13	Art	0.0233161	1.47249
Banf1	Art	0.0234351	1.60881
Nr4a1	Art	0.0236937	2.27302
Csnk1d	Art	0.023968	2.03562
Ndufv3	Art	0.0249175	2.16993
Ptpn1	Art	0.0252923	2.23266
Ddx3y	Art	0.0256567	2.32193
Hsp90aa1	Art	0.0258847	1.30535
Pmepa1	Art	0.0259803	1.53605
Bmp6	Art	0.0264877	1.82782
Sys1	Art	0.0278047	1.96347
Zranb1	Art	0.0281321	2.07039
Cyba	Art	0.0294491	1.1375
Ssb	Art	0.0295834	0.979241
Smap1	Art	0.0298342	1.15056
Khdrbs1	Art	0.0314311	1.39689
Peli1	Art	0.0323083	1.58496
Sap30l	Art	0.0324345	1.96347
Maged2	Art	0.0324427	1.71149
Pim3	Art	0.034203	2.70044
Tcf25	Art	0.0353816	0.956057
Srrm2	Art	0.0355959	0.854661
Wwp1	Art	0.0394068	1.98185
Nudt21	Art	0.0406264	1.76553
Elf1	Art	0.0416995	1.56071
Fgfr1op2	Art	0.0423369	1.926
St3gal4	Art	0.0423369	1.926
Zeb1	Art	0.0426405	1.96347
Tmem57	Art	0.042693	2
S1pr1	Art	0.0439544	1.21412
2410002F23Rik	Art	0.0458822	1.67807
Prmt1	Art	0.0477532	1.72247
Dync1li2	Art	0.0485131	2.03562
Ubr5	Art	0.0485546	2.03562
Lgals9	Art	0.0486085	2.07039
Peg3	Art	0.0492959	2.40599
Stxbp6	Art	0.0494165	2.32193
Fas	Vein	0.000209417	2.89691
Mrpl52	Vein	0.000219994	2.02466
Ybx1	Vein	0.00022235	0.800817
Ddx3y	Vein	0.000233097	3.60145
Gnai2	Vein	0.000256403	0.75869
Col4a2	Vein	0.000273245	1.45135
Ralgps2	Vein	0.000279579	1.76651
Dcxr	Vein	0.0003187	2.92338
Cdkn1a	Vein	0.000319972	1.47152
Rpl41	Vein	0.000386777	0.542843
Trim16	Vein	0.000719228	2.51125
Nxn	Vein	0.00088337	1.77429
Aard	Vein	0.000892178	2.66558
Jun	Vein	0.00110626	1.43405
Enho	Vein	0.00125029	3.2713
Eif3c	Vein	0.00131364	1.05456
Cox7c	Vein	0.00149996	0.79955
Sec62	Vein	0.0015392	0.990016
Hsp90ab1	Vein	0.00158969	0.498425
Uqcrq	Vein	0.00164278	0.949374
Egfl7	Vein	0.00168696	0.622012
Gimap5	Vein	0.00174249	1.92338
Ephx1	Vein	0.00179008	1.84246
Thyn1	Vein	0.00180809	2.81444
Bax	Vein	0.00184954	0.939975
Gimap6	Vein	0.00201267	1.94937
Lmcd1	Vein	0.00205657	1.62315
Grap	Vein	0.00210678	2.94937
Lurap1l	Vein	0.00224689	3.09622
Lyve1	Vein	0.00225584	0.771836
Tnfaip8	Vein	0.00250589	1.81444
Lyn	Vein	0.00318393	2.08062
Phlda3	Vein	0.00325234	1.23794
Tmbim4	Vein	0.00339177	1.22002
Mmrn2	Vein	0.00343967	1.23823
Ccng1	Vein	0.00366505	2.2713
Cox5a	Vein	0.00372452	0.80227
Mfng	Vein	0.00373866	1.76651
Rpl36	Vein	0.00384647	0.546409
Tmsb10	Vein	0.00397585	0.577788
Rps27l	Vein	0.00440876	0.869493
Asap1	Vein	0.00442939	1.53434
Ftl1	Vein	0.00503751	0.494619
Cyr61	Vein	0.00511192	1.79864
Rel	Vein	0.00515775	2.78588
Mfap3	Vein	0.00536702	1.68634
Filip1l	Vein	0.00539773	1.31194
Bvht	Vein	0.00586605	1.33466
Zfp608	Vein	0.00616521	1.98332
Vapb	Vein	0.00668883	2.22948
Proser1	Vein	0.00683203	1.94937
Tmem131	Vein	0.00683363	2
Tmem55a	Vein	0.00692116	2.78588
Morf4l1	Vein	0.00699684	0.471724
Sirt2	Vein	0.00699749	2.89691
mt-Nd3	Vein	0.0071228	0.883951
Ccnd1	Vein	0.00739306	1.60145
Aen	Vein	0.00752977	1.14202
Klf6	Vein	0.00780878	1.28886
Kcnh1	Vein	0.00786181	1.14202
Cnbp	Vein	0.00791505	0.582592
Pxn	Vein	0.00856356	1.56828
Eif2s3y	Vein	0.00896409	2.72698
Serpinb1a	Vein	0.00903476	2.09622
Trp53inp1	Vein	0.00912395	2.04891
Il10rb	Vein	0.00915727	2
Atp7a	Vein	0.00919551	1.94937
Rgs5	Vein	0.00926787	1.46971
Ptp4a3	Vein	0.00946232	3.04891
Impdh2	Vein	0.009569	1.46395
Pkm	Vein	0.00969569	0.913078
Nrarp	Vein	0.00979331	1.68634
Ndufa2	Vein	0.0099748	0.835916
Zfp706	Vein	0.0101428	0.860837
H2afj	Vein	0.0104707	1.02337
Prkcsh	Vein	0.010474	1.31194
Lims1	Vein	0.0105359	0.772069
Rsrp1	Vein	0.0109921	1.00992
Lxn	Vein	0.0109956	1.29582
Rps2	Vein	0.0111667	0.601451
Crim1	Vein	0.0115373	0.938486
Tmx2	Vein	0.0115504	2.53434
Ubc	Vein	0.0118224	0.67865
Nrp1	Vein	0.0120831	0.797371
Exoc3l4	Vein	0.0123648	1.41504
Tnfaip1	Vein	0.0125689	0.917313
Dnaja1	Vein	0.0135356	0.52745
Stx12	Vein	0.0138281	1.56828
Ehd4	Vein	0.0138924	0.703213
Atp5e	Vein	0.014316	0.423113
Map3k4	Vein	0.0148057	2.38995
Hspa1a	Vein	0.0148925	3.63921
Gcsh	Vein	0.0149725	2.46395
Lsm14a	Vein	0.0151191	2.53434
Pxk	Vein	0.0151191	2.53434
Phf3	Vein	0.0151333	1.53434
Vldlr	Vein	0.0152466	2.60145
Tmem43	Vein	0.0153563	2.66558
Tgfb1	Vein	0.0155161	1.20811
Abi3	Vein	0.0156255	0.97852
Plvap	Vein	0.0157094	0.66711
Rpl36a	Vein	0.0157397	0.635059
Otud7b	Vein	0.0157614	2.31194
Fbxo22	Vein	0.0157614	2.31194
Pvt1	Vein	0.0157614	2.31194
Knop1	Vein	0.0160499	1.89691
Senp2	Vein	0.0163673	1.78588
Ddx21	Vein	0.0175579	1.60145
Clns1a	Vein	0.0179848	1.55706
Klhl5	Vein	0.0180714	0.823843
Map2k3	Vein	0.0180918	1.22948
Glrx3	Vein	0.0182079	0.927514
Scn3b	Vein	0.0186436	1.51125
Uhmk1	Vein	0.0190952	2.31194
Dyrk1a	Vein	0.0190952	2.31194
Ypel5	Vein	0.0190952	2.31194
Mgmt	Vein	0.0192783	2.46395
Emc3	Vein	0.0192808	1.46395
Cul5	Vein	0.0193127	1.49957
Pmm1	Vein	0.0198496	2.89691
Commd3	Vein	0.0198517	0.933432
Tmem230	Vein	0.0200799	2.22948
Trrap	Vein	0.0200799	2.22948
Lrrfip1	Vein	0.0205871	1.24636
Cyp4b1	Vein	0.0207451	2.18641
Zfp467	Vein	0.0207451	2
Tgif1	Vein	0.0209787	1.84246
Dab2	Vein	0.0211566	1.16439
Rpl35	Vein	0.0212864	0.796023
Cd81	Vein	0.0217183	0.588462
Atp5a1	Vein	0.02193	0.489942
Cda	Vein	0.0225576	0.949374
Ptp4a2	Vein	0.0229738	0.503207
Emc4	Vein	0.0232633	1.21241
Dnajb9	Vein	0.023429	1.18641
Ei24	Vein	0.023599	1.15994
Samsn1	Vein	0.0236938	1.64452
Anapc13	Vein	0.0237481	1.46395
Sertad2	Vein	0.0240632	1.55706
Rps19	Vein	0.0241987	0.30855
Arfip2	Vein	0.02447	2.22948
2810004N23Rik	Vein	0.02447	2.22948
Sft2d3	Vein	0.02447	2.22948
Smarca2	Vein	0.0252948	1.22948
Txnip	Vein	0.0253807	1.01238
Mafg	Vein	0.0253813	1.31194
Ttc4	Vein	0.0254667	2.14202
2610524H06Rik	Vein	0.0254667	2.14202
Dnajc30	Vein	0.0254667	2.14202
Gdf15	Vein	0.0262706	2.12387
Armcx4	Vein	0.0265744	1.42742
Crlf2	Vein	0.0268123	0.88618
Airn	Vein	0.0268612	1.89691
Cflar	Vein	0.0270297	0.949374
Rpl38	Vein	0.0270766	0.448122
Rpl14	Vein	0.0271108	0.35961
Sfxn1	Vein	0.0272081	1.78588
Ap3b1	Vein	0.0277803	1.66558
Dusp23	Vein	0.0280181	1.60145
Plk3	Vein	0.0280181	1.60145
Ltc4s	Vein	0.0282189	1.04891
Cd34	Vein	0.028307	0.996168
Tspan13	Vein	0.0284828	0.949374
Top2b	Vein	0.0285838	0.974909
Rps29	Vein	0.0297571	0.337881
Gbp4	Vein	0.0309092	1.31194
Npdc1	Vein	0.0310311	0.726982
Nckap5	Vein	0.0311237	1.53434
Hint1	Vein	0.0311691	0.445411
Cpsf1	Vein	0.0311733	2.14202
Ddx23	Vein	0.0311733	2.14202
Lars	Vein	0.0311733	2.14202
Sac3d1	Vein	0.0311733	2.14202
Ogfrl1	Vein	0.0318269	1.36441
Slc36a4	Vein	0.0321628	2.04891
Hars	Vein	0.0321628	2.04891
Hspa1b	Vein	0.0322597	3.22948
Rpsa	Vein	0.0324606	0.316317
Peli1	Vein	0.0327584	1.21241
Atxn7l3b	Vein	0.0329444	0.607142
Pycr2	Vein	0.0333217	1.31194
Icam1	Vein	0.0336425	0.916806
Cks2	Vein	0.03408	2.46395
Cdc42bpb	Vein	0.0346841	0.820091
Gria3	Vein	0.0346969	1.38995
mt-Atp6	Vein	0.0350176	0.400613
Map3k2	Vein	0.0350308	1.72698
Baiap2	Vein	0.0352448	0.949374
Vcl	Vein	0.0353173	0.636784
Fam122b	Vein	0.0354604	1.66558
Trim30a	Vein	0.0354604	1.66558
Cd151	Vein	0.0356922	0.714909
Pom121	Vein	0.0358565	1.60145
Rab35	Vein	0.0362153	1.53434
Tsc22d1	Vein	0.036407	0.571527
Psmb8	Vein	0.03667	0.842459
Cox14	Vein	0.0366751	1.0351
Rps21	Vein	0.0368377	0.423039
Cox8a	Vein	0.0369244	0.463947
Ier5	Vein	0.0378291	1.01649
Vcp	Vein	0.0378775	0.621488
Hecw2	Vein	0.0383647	1.11602
Esam	Vein	0.0390885	0.610572
Hmox1	Vein	0.0391265	1.60145
Hnrnpa0	Vein	0.0394842	0.463947
Ppil3	Vein	0.0394995	2.04891
Rnf103	Vein	0.0394995	2.04891
Ube2q2	Vein	0.0394995	2.04891
Ifngr2	Vein	0.0394995	2.04891
Erg	Vein	0.0394995	2.04891
Dnajc8	Vein	0.0395759	0.754996
Slc41a1	Vein	0.039721	2.14202
Sh2d3c	Vein	0.039721	2.14202
Mepce	Vein	0.039721	2.14202
Arhgap35	Vein	0.039721	2.14202
P2ry6	Vein	0.039721	2.14202
Cox6b1	Vein	0.0398858	0.424054
Csnk1g1	Vein	0.0401969	1.51125
Srgap1	Vein	0.0402055	1.36441
Setd3	Vein	0.0402299	1
Smyd2	Vein	0.0404612	1.94937
Dmap1	Vein	0.0404612	1.94937
Med17	Vein	0.0404612	1.94937
Trim11	Vein	0.0404612	1.94937
Tmub2	Vein	0.0404612	1.94937
Snrpb	Vein	0.04068	0.444582
Ndufs2	Vein	0.0407622	0.726982
Gpatch8	Vein	0.0422989	1.2575
Ssrp1	Vein	0.0425489	0.896907
Spag9	Vein	0.042561	0.631404
Robo4	Vein	0.0427683	1.35147
Prkar1a	Vein	0.0431583	0.570862
Nmd3	Vein	0.0433082	1.20091
Abhd17a	Vein	0.0435474	0.726982
Eml4	Vein	0.0439172	1.31194
Swt1	Vein	0.0447857	1.72698
Hist1h1e	Vein	0.0447857	2.18641
2024-03-02	Vein	0.0450005	1.06802
Myct1	Vein	0.0452745	0.726982
Dnajc24	Vein	0.0459496	1.53434
Per3	Vein	0.0459496	1.53434
Zbed3	Vein	0.0459496	1.60145
Atf3	Vein	0.0459497	0.957279
Surf2	Vein	0.046467	1.46395
Mafk	Vein	0.046467	1.46395
Zfp771	Vein	0.046467	1.46395
Rad23a	Vein	0.046467	1.46395
Taf1d	Vein	0.0467814	1.2713
Ercc5	Vein	0.0468026	1.51125
Slc50a1	Vein	0.0473563	0.544117
Kif13a	Vein	0.047441	1.06802
Clint1	Vein	0.0475401	0.919627
Akap9	Vein	0.0479318	0.972094
Ctgf	Vein	0.0486221	1.27447
Ctla2a	Vein	0.048806	0.472849
Chd2	Vein	0.0488434	1.2713
Gnl3	Vein	0.0488568	1.31194
Yipf3	Vein	0.0488658	1.18641
Dapk3	Vein	0.0492071	0.949374
Lage3	Vein	0.0494056	1.04891
Slirp	Vein	0.049431	1.10549
Hsph1	Vein	0.0496875	0.869939
Sccpdh	Vein	0.049807	1.94937
Cdc25b	Vein	0.049807	1.94937
Gmeb1	Vein	0.049807	1.94937
Ppp5c	Vein	0.049807	1.94937
Sf3a2	Vein	0.049807	1.94937
Arhgef40	Vein	0.049807	1.94937
Usp32	Vein	0.049807	1.94937
Papd7	Vein	0.049807	2.04891
Cdpf1	Vein	0.049807	1.94937
Uty	Vein	0.049807	1.94937
Aco2	EndoMT	0.000529069	4.6625
Eif2s3y	EndoMT	0.000529132	4.72139
Lage3	EndoMT	0.000732953	1.32546
Mvb12a	EndoMT	0.000738136	4.43509
Diablo	EndoMT	0.000766735	3.07754
Eif3g	EndoMT	0.00114913	1.6625
Pkig	EndoMT	0.00139041	1.72961
Phlda3	EndoMT	0.00148647	0.536968
Gpi1	EndoMT	0.00173421	2.58004
Rgs10	EndoMT	0.00178227	1.17907
C1qtnf7	EndoMT	0.00191503	2.24746
Tcerg1	EndoMT	0.00198843	4.165
Dhrs7	EndoMT	0.00198889	4.6011
Cerk	EndoMT	0.00222612	2.56296
Ankrd13a	EndoMT	0.00245774	2.55558
Eif4a3	EndoMT	0.00266044	1.53697
Gpsm2	EndoMT	0.00269104	3.19301
Ddx3y	EndoMT	0.00275912	4.32546
Ep400	EndoMT	0.00275915	4.32546
Pycard	EndoMT	0.00275964	4.24746
Snx9	EndoMT	0.0027599	4.32546
Idh1	EndoMT	0.00291792	2.74996
Kpna4	EndoMT	0.00293984	2.69225
Dstn	EndoMT	0.00303837	0.363411
Mtmr3	EndoMT	0.00314696	2.24746
1110038F14Rik	EndoMT	0.00372681	1.92553
Boc	EndoMT	0.00382385	3.88489
Hspa13	EndoMT	0.00382393	3.98443
Pkd2	EndoMT	0.00382441	3.98443
1110059E24Rik	EndoMT	0.00382441	3.98443
Dnal4	EndoMT	0.00382493	4.03173
Map2k4	EndoMT	0.00382526	4.24746
Akap11	EndoMT	0.0038263	4.07754
Vps4b	EndoMT	0.00399967	2.69225
Smim26	EndoMT	0.00402155	2.7405
Nufip2	EndoMT	0.00407275	2.53697
Ppp2r5e	EndoMT	0.00407605	2.6011
Tmbim4	EndoMT	0.00415479	1.72139
Carhsp1	EndoMT	0.00425575	2.39946
Hspb2	EndoMT	0.00429719	2.84307
Fgfr1op2	EndoMT	0.00440982	1.5038
Mmp2	EndoMT	0.00449107	0.582329
Hspb1	EndoMT	0.00449661	0.952006
Cdo1	EndoMT	0.00494474	2.24746
Ammecr1l	EndoMT	0.00529798	3.88489
Fbxw9	EndoMT	0.00529859	3.83242
Kif2a	EndoMT	0.00529948	3.88489
H2-T22	EndoMT	0.00529948	4.03173
Mphosph8	EndoMT	0.00529992	4.43509
Smad4	EndoMT	0.00530004	4.24746
Uba1	EndoMT	0.00624904	1.46001
Col5a2	EndoMT	0.00679724	0.424242
Srsf11	EndoMT	0.00703017	0.330423
Khsrp	EndoMT	0.00707573	1.82477
CAAA01118383.1	EndoMT	0.00733424	3.53697
Hbs1l	EndoMT	0.00733493	3.6625
Ppt1	EndoMT	0.00733539	3.6011
Tmx1	EndoMT	0.00733724	3.93552
Psmd10	EndoMT	0.00733731	3.77798
Setbp1	EndoMT	0.00733747	3.93552
Fnbp4	EndoMT	0.00733778	4.07754
Dus1l	EndoMT	0.00733877	4.07754
Pde6d	EndoMT	0.00737705	2.7405
Gnai1	EndoMT	0.00743663	1.79025
Malsu1	EndoMT	0.00779509	1.6011
Numa1	EndoMT	0.00823744	1.84307
Bscl2	EndoMT	0.00902663	2.10728
Ilf2	EndoMT	0.00905171	2.03173
Gtf3c6	EndoMT	0.00907076	2.165
Gorasp2	EndoMT	0.00943431	1.88489
Snai2	EndoMT	0.00970864	1.74739
Suds3	EndoMT	0.00996575	1.83242
Tpi1	EndoMT	0.0100548	1.28265
Vma21	EndoMT	0.0100729	1.74739
Gas6	EndoMT	0.010077	0.64215
Zfp106	EndoMT	0.0101169	1.60805
Wdfy3	EndoMT	0.010151	3.39946
Nadk2	EndoMT	0.0101516	3.72139
Cers5	EndoMT	0.0101537	3.6011
Mrpl38	EndoMT	0.0101541	3.77798
Tmem87b	EndoMT	0.0101548	3.6625
Nt5c3	EndoMT	0.0101548	3.6625
Snrpa	EndoMT	0.0101548	3.6011
Hspa1b	EndoMT	0.0101548	4.12193
Med13l	EndoMT	0.0101939	2.7405
0610037L13Rik	EndoMT	0.01027	1.6625
Kdm5b	EndoMT	0.0104456	2.5038
Bmp1	EndoMT	0.0107006	2.43509
Rad21	EndoMT	0.0107006	2.32546
Zc3h14	EndoMT	0.0108325	2.20682
Kif3a	EndoMT	0.0108358	2.32546
Cops5	EndoMT	0.0108462	1.29993
Washc2	EndoMT	0.0109615	2.165
Srrt	EndoMT	0.0109638	2.12193
Pigyl	EndoMT	0.0111425	1.13643
Ctnnbl1	EndoMT	0.0111634	1.93552
Ccng1	EndoMT	0.0118568	1.44677
Rhobtb3	EndoMT	0.0130452	1.76203
Snrnp27	EndoMT	0.0131846	1.72961
Prmt1	EndoMT	0.0133019	0.433298
Polr2k	EndoMT	0.0133687	0.822964
Fam102b	EndoMT	0.0133788	1.63553
Cd55	EndoMT	0.0133954	3.24746
Nfe2l1	EndoMT	0.0135573	3.07754
Pdrg1	EndoMT	0.0136917	0.874003
Akt1s1	EndoMT	0.0136937	1.6625
Dazap1	EndoMT	0.0137547	1.50075
Sys1	EndoMT	0.0140032	1.46985
Atp6v1d	EndoMT	0.0140055	1.525
Wdfy1	EndoMT	0.0140527	3.39946
Grina	EndoMT	0.0140527	3.39946
Tmem222	EndoMT	0.0140535	3.53697
Kmt2c	EndoMT	0.0140535	3.53697
Med15	EndoMT	0.0140535	3.32546
Opa1	EndoMT	0.0140535	3.32546
Cbfb	EndoMT	0.0140538	3.93552
Asna1	EndoMT	0.014054	3.6011
Smpd4	EndoMT	0.0140541	3.165
Lrrc42	EndoMT	0.0140549	3.6625
Sumf1	EndoMT	0.0140549	3.39946
Zcchc24	EndoMT	0.0140549	3.46985
Apoo	EndoMT	0.0140556	3.6625
Leng1	EndoMT	0.0140556	3.53697
Per1	EndoMT	0.0140556	3.6625
Mtap	EndoMT	0.0140558	3.6011
Extl3	EndoMT	0.0140558	3.72139
Syne1	EndoMT	0.014056	3.83242
Piezo1	EndoMT	0.014056	3.72139
Gab1	EndoMT	0.0140562	3.6011
Ralgps2	EndoMT	0.0140566	3.77798
Fbxw8	EndoMT	0.0140566	3.6625
Dera	EndoMT	0.0140566	3.6625
Lyn	EndoMT	0.0140571	3.88489
Myof	EndoMT	0.0142204	1.4622
Tor1aip1	EndoMT	0.0143679	1.17269
Emc6	EndoMT	0.0148576	1.20682
Ube2v2	EndoMT	0.0152784	0.94938
Lipa	EndoMT	0.0154873	1.75561
Far1	EndoMT	0.0155753	1.24746
Tcaf1	EndoMT	0.0155784	1.51811
Dnajb1	EndoMT	0.0158911	1.76785
Sf3b4	EndoMT	0.0159916	2.24746
Ppid	EndoMT	0.0161506	1.14793
Angptl4	EndoMT	0.0162417	2.07754
Htatsf1	EndoMT	0.0162863	1.10502
Tpp2	EndoMT	0.0164329	2.01614
Prdx6	EndoMT	0.0164387	0.386865
Mia3	EndoMT	0.0166981	2.00354
Ctdnep1	EndoMT	0.0167892	1.95201
Eif3h	EndoMT	0.0168384	0.384397
Mbd1	EndoMT	0.0168798	2.02507
Txndc12	EndoMT	0.0169694	1.88489
Trappc5	EndoMT	0.0180008	1.63213
Ap1s1	EndoMT	0.0184318	1.50638
Gosr2	EndoMT	0.0185715	1.55558
Dock1	EndoMT	0.0186684	1.39946
Ccar1	EndoMT	0.018716	1.63553
Grpel1	EndoMT	0.0187616	1.35056
Ubr5	EndoMT	0.0187681	1.39946
Fbxw2	EndoMT	0.018967	1.46985
Rbfox2	EndoMT	0.0190224	1.33129
Ugp2	EndoMT	0.0192906	0.835564
Pim1	EndoMT	0.0194425	1.39946
Csf1	EndoMT	0.0194506	2.88489
Reps1	EndoMT	0.0194561	3.07754
Slc48a1	EndoMT	0.0194561	3.77798
Gnptg	EndoMT	0.0194598	3.165
Sos1	EndoMT	0.0194598	3.07754
Pi4k2a	EndoMT	0.0194598	3.07754
Mvk	EndoMT	0.0194604	3.46985
Trmt6	EndoMT	0.0194606	2.98443
Nbn	EndoMT	0.0194616	3.165
Pex3	EndoMT	0.0194616	3.24746
Actr8	EndoMT	0.0194616	3.165
Atp6v1b2	EndoMT	0.0194629	3.24746
Clip1	EndoMT	0.0194633	3.77798
Ecsit	EndoMT	0.0194633	3.6011
Prcp	EndoMT	0.0194635	3.53697
Ylpm1	EndoMT	0.0194635	3.88489
Timm8a1	EndoMT	0.0194637	3.39946
Qars	EndoMT	0.0194637	3.32546
Rcor3	EndoMT	0.0194647	3.6011
Vkorc1l1	EndoMT	0.0194647	3.53697
Npepps	EndoMT	0.0194647	3.93552
Mcc	EndoMT	0.0194647	3.72139
Psrc1	EndoMT	0.0194649	3.72139
Cnep1r1	EndoMT	0.0194649	3.39946
Slc39a14	EndoMT	0.0194649	3.39946
Zdhhc6	EndoMT	0.0194649	3.39946
Tmem70	EndoMT	0.0194653	3.6011
Tnks1bp1	EndoMT	0.0194653	3.83242
Ppp1r10	EndoMT	0.0194657	3.53697
Ssbp2	EndoMT	0.0194661	3.83242
Wbp11	EndoMT	0.0195523	1.39946
Tigd2	EndoMT	0.0196229	2.35056
Snx4	EndoMT	0.0199378	1.31854
Airn	EndoMT	0.0200856	2.20682
Epc2	EndoMT	0.0200932	2.13643
Qpct	EndoMT	0.0200992	2.20682
Phpt1	EndoMT	0.0201638	0.991807
Rps12	EndoMT	0.0202201	2.24746
Gas7	EndoMT	0.0202202	2.165
Ccnl2	EndoMT	0.0203407	2.12193
Prkaca	EndoMT	0.0203407	2.12193
Gsto1	EndoMT	0.0204576	3.83242
Dync1li1	EndoMT	0.0204614	2.03173
Smn1	EndoMT	0.0204615	2.20682
Arhgef40	EndoMT	0.0205804	1.88489
Zfpl1	EndoMT	0.02078	2.165
Alas1	EndoMT	0.0209544	1.88489
Ubn1	EndoMT	0.0210765	1.56296
Kras	EndoMT	0.0217172	1.24746
Nsd3	EndoMT	0.0226401	1.85013
Gulp1	EndoMT	0.0236125	1.72961
Hint2	EndoMT	0.0236964	0.996918
Sec13	EndoMT	0.0240896	0.877238
Exoc3	EndoMT	0.0241122	1.55558
Mt1	EndoMT	0.0243188	3.349
Faap20	EndoMT	0.0244807	1.58004
BC003965	EndoMT	0.0244847	1.53697
H2afj	EndoMT	0.0245141	0.390559
Il6st	EndoMT	0.02501	1.39946
Rad23b	EndoMT	0.0250345	1.29993
Skap2	EndoMT	0.0254176	1.11936
Fh1	EndoMT	0.0255623	1.34057
Acad8	EndoMT	0.0256152	3.03173
Dctn4	EndoMT	0.0256657	1.20682
Keap1	EndoMT	0.0259326	1.20682
Rtf2	EndoMT	0.0260587	1.3102
4921524J17Rik	EndoMT	0.0260663	0.995074
Bgn	EndoMT	0.0260707	0.384068
Akr1a1	EndoMT	0.026086	0.411274
Herc2	EndoMT	0.0262203	2.72139
Eml4	EndoMT	0.0262984	1.39946
Rbm5	EndoMT	0.0263012	1.34057
Gclm	EndoMT	0.0265151	1.05616
Eva1a	EndoMT	0.0267339	1.20999
Casc3	EndoMT	0.0269728	2.88489
Med14	EndoMT	0.0269731	3.07754
Slc39a9	EndoMT	0.0269731	2.77798
Rangap1	EndoMT	0.0269731	2.98443
Aldh9a1	EndoMT	0.0269762	3.165
Rnf20	EndoMT	0.0269771	3.32546
4833420G17Rik	EndoMT	0.0269771	3.07754
1300002E11Rik	EndoMT	0.0269771	3.24746
Kcnb2	EndoMT	0.0269774	3.165
Kdsr	EndoMT	0.0269774	3.32546
Prps2	EndoMT	0.0269774	3.46985
Yes1	EndoMT	0.0269774	3.165
Il3ra	EndoMT	0.0269774	3.24746
Plekho2	EndoMT	0.0269774	3.53697
Slc35a2	EndoMT	0.0269791	3.32546
Ctso	EndoMT	0.0269791	3.32546
Clstn1	EndoMT	0.0269791	3.39946
Rpap2	EndoMT	0.0269791	3.24746
Zfp579	EndoMT	0.0269791	3.24746
Scaf1	EndoMT	0.0269791	3.39946
Tlnrd1	EndoMT	0.0269791	3.165
Bag4	EndoMT	0.0269791	3.32546
Uba52	EndoMT	0.0269791	3.165
Ccdc82	EndoMT	0.0269791	3.165
Rel	EndoMT	0.0269791	3.6011
Kctd17	EndoMT	0.0269791	3.46985
Trap1	EndoMT	0.0269791	3.165
Flywch1	EndoMT	0.0269791	3.53697
Tap1	EndoMT	0.0269791	3.24746
Afg3l2	EndoMT	0.0269791	3.24746
Nfkbil1	EndoMT	0.0269796	3.46985
Eif2b4	EndoMT	0.0269799	3.39946
Nav2	EndoMT	0.0269799	3.77798
Crem	EndoMT	0.0269802	2.98443
Stau2	EndoMT	0.0269805	3.39946
Cryz	EndoMT	0.0269805	3.46985
Dpp8	EndoMT	0.0269805	3.39946
Pmpca	EndoMT	0.0269808	3.46985
Armcx4	EndoMT	0.0269808	3.32546
Ethe1	EndoMT	0.0269808	3.32546
Myo1d	EndoMT	0.0269808	3.32546
Akap8	EndoMT	0.0269816	3.39946
Ino80d	EndoMT	0.0269819	3.46985
Serpine1	EndoMT	0.0269822	4.28699
Rab14	EndoMT	0.0270287	0.341448
Flot1	EndoMT	0.0271863	2.24746
mt-Atp8	EndoMT	0.0275138	2.165
Esyt1	EndoMT	0.0278329	2.01614
Kars	EndoMT	0.0278329	1.95201
Kansl1	EndoMT	0.0278409	2.03173
Cyhr1	EndoMT	0.0281597	1.68635
Isca2	EndoMT	0.0285071	1.88489
Etfa	EndoMT	0.0286179	0.780819
Kmt2a	EndoMT	0.0286647	1.53697
Bhlhb9	EndoMT	0.0288398	1.6011
Zmym5	EndoMT	0.0290099	1.39946
Osr1	EndoMT	0.0290767	2.24746
Vps41	EndoMT	0.029182	1.56296
Trafd1	EndoMT	0.0293002	1.07754
Map2k3	EndoMT	0.0293715	2.20682
Ces1d	EndoMT	0.0295956	1.27255
Nip7	EndoMT	0.0303099	1.91884
Cox7b	EndoMT	0.0303147	0.372034
Ptpn1	EndoMT	0.0306282	1.94261
Dhrs4	EndoMT	0.0307177	1.25811
Postn	EndoMT	0.0307894	2.0999
Tmed5	EndoMT	0.0309454	1.85013
Tial1	EndoMT	0.0310821	1.6625
Acadvl	EndoMT	0.0314137	1.7405
Mff	EndoMT	0.0315798	1.47609
Prnp	EndoMT	0.0317535	1.70203
Larp4b	EndoMT	0.031755	1.6625
Commd10	EndoMT	0.0319168	1.6625
Tead2	EndoMT	0.0320761	1.62186
Aen	EndoMT	0.0321371	1.04101
Slc39a7	EndoMT	0.0322718	1.32546
Nxn	EndoMT	0.0324188	1.6625
Nubp1	EndoMT	0.0325686	1.44011
Aldh7a1	EndoMT	0.0325823	1.49257
BC003331	EndoMT	0.032733	1.43509
Bcl7b	EndoMT	0.032733	1.46985
Fxr1	EndoMT	0.0329136	1.51811
1110008P14Rik	EndoMT	0.0330359	1.13198
Eif3b	EndoMT	0.0331206	1.25974
Zc3h13	EndoMT	0.0332494	1.4622
Runx1	EndoMT	0.0333501	1.43117
Nae1	EndoMT	0.03336	1.39946
Tor2a	EndoMT	0.0335894	1.27018
Ccdc127	EndoMT	0.0335936	1.47964
Fam210b	EndoMT	0.0336037	1.51811
Tnfsf12	EndoMT	0.0337773	1.32546
Loxl2	EndoMT	0.0338299	1.45605
Agap1	EndoMT	0.0339859	1.29053
Ssrp1	EndoMT	0.0341742	1.0275
Exosc4	EndoMT	0.0342889	1.26516
Malat1	EndoMT	0.034378	0.72778
Mzt1	EndoMT	0.0346212	1.3102
Nras	EndoMT	0.0346351	1.31458
Csnk1d	EndoMT	0.0352466	1.11316
Gm15417	EndoMT	0.0354843	2.53697
Slc39a1	EndoMT	0.0354971	1.02095
Brix1	EndoMT	0.0355652	0.995074
Capza1	EndoMT	0.0357593	1.07754
Tomm40	EndoMT	0.0362654	1.10996
1190002N15Rik	EndoMT	0.0363459	2.35056
Unc50	EndoMT	0.0364776	0.917072
Ss18	EndoMT	0.0365615	2.44677
Nap1l1	EndoMT	0.0368464	0.321462
S1pr2	EndoMT	0.0372084	2.19301
Cd164	EndoMT	0.0372757	0.975657
Anapc16	EndoMT	0.0373365	1.01341
Cherp	EndoMT	0.0374247	2.07754
Tef	EndoMT	0.0374275	2.13643
Pard3b	EndoMT	0.0374472	2.53697
Zfp280d	EndoMT	0.0374472	2.6625
Klhl18	EndoMT	0.0374472	2.53697
Zfp326	EndoMT	0.0374525	1.07754
Chst15	EndoMT	0.0374528	2.77798
Phrf1	EndoMT	0.0374528	3.07754
Stx16	EndoMT	0.0374532	2.98443
Mynn	EndoMT	0.0374532	3.39946
Utp20	EndoMT	0.0374532	2.98443
Ddx56	EndoMT	0.0374532	2.88489
Syne2	EndoMT	0.0374532	2.98443
Zeb1	EndoMT	0.0374532	3.32546
Chchd5	EndoMT	0.0374556	2.88489
Tmem238	EndoMT	0.0374556	2.88489
Ednrb	EndoMT	0.0374556	3.39946
Brms1	EndoMT	0.0374556	2.98443
Stat1	EndoMT	0.0374567	2.98443
1110051M20Rik	EndoMT	0.0374567	3.24746
Mafb	EndoMT	0.0374567	3.165
Tmem57	EndoMT	0.0374567	3.165
Nudt9	EndoMT	0.0374567	3.165
Ncln	EndoMT	0.0374567	3.07754
Gm26532	EndoMT	0.0374567	3.165
Vps9d1	EndoMT	0.0374567	3.165
Cgnl1	EndoMT	0.0374567	3.46985
Usp19	EndoMT	0.0374567	3.6625
Mettl22	EndoMT	0.0374567	3.07754
Mark2	EndoMT	0.0374567	2.98443
Phf21a	EndoMT	0.0374571	3.07754
Rabep2	EndoMT	0.0374571	2.77798
Ip6k2	EndoMT	0.0374571	2.77798
Mmd	EndoMT	0.0374571	3.32546
Cbll1	EndoMT	0.0374571	3.07754
Speg	EndoMT	0.0374579	3.07754
Atg4b	EndoMT	0.0374579	3.07754
Nckap5	EndoMT	0.0374579	3.46985
Arhgap20	EndoMT	0.0374579	3.6011
Gm11627	EndoMT	0.0374579	3.07754
Armcx1	EndoMT	0.0374587	3.24746
Samd4b	EndoMT	0.0374587	3.32546
Pik3r2	EndoMT	0.0374587	3.32546
D230025D16Rik	EndoMT	0.0374587	3.39946
Helz	EndoMT	0.0374587	3.24746
Spsb3	EndoMT	0.0374587	3.24746
Sulf1	EndoMT	0.0374591	4.165
Phactr4	EndoMT	0.0374591	3.165
Zcchc8	EndoMT	0.0374591	3.24746
Gdf15	EndoMT	0.0374591	3.83242
Cyb5r4	EndoMT	0.0374591	3.24746
Igfbp3	EndoMT	0.0374591	4.12193
Baiap2	EndoMT	0.0374591	3.39946
Vti1a	EndoMT	0.0374591	3.24746
Abraxas2	EndoMT	0.0374603	3.32546
Ptgr2	EndoMT	0.0374607	3.46985
Ngrn	EndoMT	0.0376397	2.01614
Aig1	EndoMT	0.037646	2.07754
Polb	EndoMT	0.037872	2.12193
Neat1	EndoMT	0.0378723	2.07754
Tma16	EndoMT	0.0380849	1.88489
Ap3b1	EndoMT	0.0380849	2.01614
Zbtb44	EndoMT	0.0380937	1.88489
Map4k5	EndoMT	0.0383122	1.83242
Sgms1	EndoMT	0.0383127	1.93552
Ncaph2	EndoMT	0.0383158	1.83242
Kifap3	EndoMT	0.0383175	1.93552
Chchd3	EndoMT	0.0384692	0.855144
Herpud2	EndoMT	0.0385412	1.88489
Cox5b	EndoMT	0.038636	0.425776
Maip1	EndoMT	0.0386651	0.940033
Rell1	EndoMT	0.0387624	1.88489
Ptprk	EndoMT	0.0387662	1.88489
BC005624	EndoMT	0.038848	1.91404
Cd320	EndoMT	0.03899	1.6011
Xpnpep1	EndoMT	0.0389962	1.7098
Zcchc9	EndoMT	0.0392185	1.6011
Ift57	EndoMT	0.0392224	1.5105
Gigyf2	EndoMT	0.0392237	1.44011
Herpud1	EndoMT	0.0392743	2.5038
Ccdc59	EndoMT	0.0393504	0.723253
Ranbp2	EndoMT	0.0393653	0.621857
Epb41l4aos	EndoMT	0.0393847	0.699025
Plin3	EndoMT	0.0393858	0.555584
Mgea5	EndoMT	0.0393858	0.814502
Nup98	EndoMT	0.0394363	1.32546
Gdi1	EndoMT	0.0394467	1.46985
Tfdp1	EndoMT	0.0394467	1.46985
Sidt2	EndoMT	0.0394467	1.6011
Rnf220	EndoMT	0.0394479	1.34057
Fam103a1	EndoMT	0.0395458	1.22049
Hebp1	EndoMT	0.0396743	1.46985
Usp15	EndoMT	0.0396782	1.27917
Nub1	EndoMT	0.0396813	1.5105
Ablim3	EndoMT	0.0397278	1.21504
Lamb2	EndoMT	0.0399042	1.34057
Plat	EndoMT	0.0399133	1.02507
Hpf1	EndoMT	0.0401234	0.7365
Nr1h2	EndoMT	0.0409102	1.88489
Cyba	EndoMT	0.0409678	0.312826
Isoc1	EndoMT	0.0410202	0.999534
Iws1	EndoMT	0.041318	1.77798
Fam114a2	EndoMT	0.0413376	1.85013
Mgat4b	EndoMT	0.0416496	0.86895
Usp47	EndoMT	0.0419716	1.6625
Oat	EndoMT	0.041973	0.368642
Lbh	EndoMT	0.042061	0.369511
Actr2	EndoMT	0.0420827	0.748914
Sh3bp5	EndoMT	0.0423683	1.69645
Orc4	EndoMT	0.0423954	1.6625
Dhx9	EndoMT	0.0424017	1.6625
Ddx18	EndoMT	0.0426155	1.58004
Polr3k	EndoMT	0.0430096	1.4622
Oaz2	EndoMT	0.0430318	0.907612
Ralb	EndoMT	0.0431296	0.767852
Fkbp2	EndoMT	0.0435704	0.639415
Abcf1	EndoMT	0.043811	1.43117
Serp1	EndoMT	0.0438473	0.861808
Ep300	EndoMT	0.0446002	1.39946
Mrps5	EndoMT	0.0450435	1.24746
Nsmce2	EndoMT	0.0450516	1.27018
Galk1	EndoMT	0.0450528	0.744961
Ccdc124	EndoMT	0.0452135	0.991807
Ifngr1	EndoMT	0.0452316	1.24746
Cpsf6	EndoMT	0.0452316	1.22954
Mtx1	EndoMT	0.0452844	1.19301
Irf8	EndoMT	0.0455158	1.31458
Prkra	EndoMT	0.0456382	1.19301
Ubtf	EndoMT	0.0456686	0.920811
Hnrnph3	EndoMT	0.0457285	1.04952
Stxbp3	EndoMT	0.0459698	0.866032
Cdk2ap2	EndoMT	0.046075	1.20307
Mrpl43	EndoMT	0.0461686	0.460006
Tex261	EndoMT	0.0462028	0.925534
Ppie	EndoMT	0.0462511	0.952006
Cdc5l	EndoMT	0.046663	1.03173
Maz	EndoMT	0.0473238	0.995074
Pdzrn3	EndoMT	0.0473623	0.995074
Sf3a3	EndoMT	0.0473689	1.07754
N4bp2l2	EndoMT	0.047497	0.822964
Rab28	EndoMT	0.0476655	1.01614
Txn2	EndoMT	0.0477648	1.07754
Prdx5	EndoMT	0.0479946	0.316174
Ptpn11	EndoMT	0.0480872	0.785356
Rab5a	EndoMT	0.048408	1.10996
Dnttip2	EndoMT	0.0486938	0.522321
Arl2	EndoMT	0.0487905	0.721393
Fam220a	EndoMT	0.0488454	0.925534
R3hdm4	EndoMT	0.0490216	0.472396
Cmip	EndoMT	0.0494508	2.6625
Sap18	EndoMT	0.0494508	2.6625
Selenbp1	EndoMT	0.0498707	0.814502
Yme1l1	EndoMT	0.0499767	0.61359
Ddx3y	Fibroblast	6.51e-31	4.03304
Ubc	Fibroblast	6.5e-21	0.767294
Gm42418	Fibroblast	3.85e-20	1.15705
Eif2s3y	Fibroblast	6.35e-16	3.60219
Hsp90ab1	Fibroblast	9.62e-15	0.443329
Jun	Fibroblast	3.03e-14	1.17651
Aldh2	Fibroblast	9.74e-14	0.772287
Rps19	Fibroblast	1.04e-13	0.382405
Eef2	Fibroblast	2.23e-13	0.545688
Nfkbia	Fibroblast	3.75e-13	1.17544
Cyr61	Fibroblast	4.02e-13	1.1303
Hspa1a	Fibroblast	5.98e-12	3.19449
Btg2	Fibroblast	7.62e-12	0.896331
Rpl37a	Fibroblast	2.95e-11	0.356363
Fmo2	Fibroblast	5.09e-11	0.742594
Ier2	Fibroblast	5.72e-11	1.01775
Ifrd1	Fibroblast	8.82e-11	0.912146
Junb	Fibroblast	1.3e-10	0.789678
Rps21	Fibroblast	1.76e-10	0.377665
Rpl36	Fibroblast	2.54e-10	0.377237
Actb	Fibroblast	3.31e-10	0.373182
Rps29	Fibroblast	7.02e-10	0.365511
Purb	Fibroblast	7.96e-10	0.620841
Tln1	Fibroblast	9.52e-10	0.68565
Calm1	Fibroblast	9.85e-10	0.433888
Rpl41	Fibroblast	1.1e-09	0.326901
Dnajb1	Fibroblast	2.71e-09	1.81694
Rplp1	Fibroblast	3.58e-09	0.328053
Rplp0	Fibroblast	4.9e-09	0.287881
Fos	Fibroblast	5.59e-09	0.73661
Fermt2	Fibroblast	5.59e-09	0.490683
Csrnp1	Fibroblast	9.3e-09	1.54599
Slc3a2	Fibroblast	9.57e-09	0.930657
Hsp90aa1	Fibroblast	1.17e-08	0.716386
Pdap1	Fibroblast	1.33e-08	0.707966
Gadd45b	Fibroblast	1.66e-08	1.13011
Hspa1b	Fibroblast	1.88e-08	2.65418
Actg1	Fibroblast	3.36e-08	0.36422
Limch1	Fibroblast	3.56e-08	0.493713
Irf1	Fibroblast	3.65e-08	1.29686
Rpl37	Fibroblast	4.02e-08	0.344247
Scgb1a1	Fibroblast	4.8e-08	0.404238
Rps28	Fibroblast	7.7e-08	0.323719
Zbtb16	Fibroblast	8.42e-08	4.20296
Son	Fibroblast	2.15e-07	0.39619
Lars2	Fibroblast	2.32e-07	0.821631
Gnai2	Fibroblast	3.04e-07	0.420189
Ppp1r15a	Fibroblast	3.84e-07	1.09306
Hspa8	Fibroblast	5.36e-07	0.435508
Egr1	Fibroblast	6.13e-07	0.543885
Pim1	Fibroblast	6.17e-07	1.09076
Eif3c	Fibroblast	6.18e-07	0.549878
Rpl34	Fibroblast	6.2e-07	0.253586
Cnn2	Fibroblast	6.34e-07	0.536749
Rpl6	Fibroblast	7.01e-07	0.264026
Csrp1	Fibroblast	9.93e-07	0.450111
Akt1	Fibroblast	1.19e-06	0.737461
Nr4a1	Fibroblast	1.3e-06	0.686822
Ier3	Fibroblast	1.48e-06	0.879725
Dusp1	Fibroblast	2.28e-06	0.713256
Kdm5d	Fibroblast	3.09e-06	3.06415
Tsc22d3	Fibroblast	3.18e-06	1.27737
Acaa2	Fibroblast	3.4e-06	0.571919
Pnrc1	Fibroblast	3.61e-06	0.494294
Zyx	Fibroblast	3.62e-06	0.529704
Uty	Fibroblast	4.09e-06	1.42029
Atxn7l3b	Fibroblast	4.13e-06	0.387638
Col13a1	Fibroblast	5.06e-06	0.556409
Hist1h1e	Fibroblast	5.9e-06	2.07252
Socs3	Fibroblast	5.92e-06	0.847412
Jund	Fibroblast	6.09e-06	0.405375
Plxdc2	Fibroblast	6.22e-06	0.370966
Ptpn1	Fibroblast	6.32e-06	0.834183
Phc2	Fibroblast	6.43e-06	0.817359
Tmem119	Fibroblast	6.75e-06	0.672212
Klf9	Fibroblast	7.55e-06	0.728924
Ftl1	Fibroblast	7.98e-06	0.272335
Ybx1	Fibroblast	8.4e-06	0.306091
Rassf1	Fibroblast	9.42e-06	0.818307
Angptl4	Fibroblast	1.02e-05	0.686057
Eif4h	Fibroblast	1.61e-05	0.532262
Cpm	Fibroblast	1.64e-05	0.69393
Cdo1	Fibroblast	2.27e-05	0.836802
Auts2	Fibroblast	2.41e-05	0.554749
Hsd11b1	Fibroblast	2.51e-05	0.514805
Cdc42ep4	Fibroblast	3.62e-05	0.94252
Csnk1g2	Fibroblast	3.63e-05	0.873152
Zfp36	Fibroblast	4.33e-05	0.492979
Ankrd13a	Fibroblast	4.58e-05	0.623725
Scgb3a2	Fibroblast	4.78e-05	0.654288
Cyb5r3	Fibroblast	5.28e-05	0.560023
Sumo3	Fibroblast	5.32e-05	0.640844
Ehd1	Fibroblast	5.46e-05	0.984497
Rrbp1	Fibroblast	6.39e-05	0.346448
Atf4	Fibroblast	8.47e-05	0.452028
Maff	Fibroblast	8.81e-05	0.952263
Sf3b2	Fibroblast	0.000100936	0.42488
Bcl10	Fibroblast	0.000109504	0.581778
Dgkb	Fibroblast	0.000109531	1.3211
Tacc1	Fibroblast	0.000110302	0.453173
Eif5a	Fibroblast	0.000112665	0.385509
Chd1	Fibroblast	0.000113134	0.958606
Nt5dc2	Fibroblast	0.000117653	0.601037
Peak1	Fibroblast	0.000122502	0.524197
Col18a1	Fibroblast	0.000123984	0.685939
Ncl	Fibroblast	0.000142289	0.36955
Apbb2	Fibroblast	0.000150964	1.08448
Sms	Fibroblast	0.000152986	0.895166
Atf3	Fibroblast	0.000155862	1.02819
Serpina3g	Fibroblast	0.000156038	1.03332
Ctdspl	Fibroblast	0.00016121	0.733781
Ssbp4	Fibroblast	0.000174726	0.913794
Pkn2	Fibroblast	0.000185018	0.477482
Tcf25	Fibroblast	0.000194717	0.432402
Dctn2	Fibroblast	0.000211397	0.467436
Vps4b	Fibroblast	0.000211967	0.566432
Chd3	Fibroblast	0.000224313	0.488674
Eepd1	Fibroblast	0.000233744	1.1964
Hmg20b	Fibroblast	0.000243234	0.726213
Nexn	Fibroblast	0.000258267	0.402146
Chrac1	Fibroblast	0.000277452	0.594902
Rpl36a	Fibroblast	0.000284316	0.306438
Pim3	Fibroblast	0.00030046	1.10612
Brd1	Fibroblast	0.000313663	0.567937
Cct5	Fibroblast	0.000347123	0.462615
Trib1	Fibroblast	0.000356304	1.20689
Sptan1	Fibroblast	0.000382732	0.660608
Phlda3	Fibroblast	0.000385049	0.514099
Tmem204	Fibroblast	0.000405465	0.646302
Rras2	Fibroblast	0.00041391	0.674575
Gabarapl1	Fibroblast	0.000419096	1.05362
Tagln2	Fibroblast	0.000496676	0.292659
Stbd1	Fibroblast	0.000511199	0.533099
Tmem109	Fibroblast	0.000587121	0.684653
Spon1	Fibroblast	0.000632991	0.402839
Rnf187	Fibroblast	0.000698774	0.454703
Ppp1r14a	Fibroblast	0.000711578	0.325559
Gm47283	Fibroblast	0.000713968	1.03079
Limd1	Fibroblast	0.000720889	0.379685
Mfap4	Fibroblast	0.000763773	0.308184
Eml4	Fibroblast	0.000769965	0.515945
Emp2	Fibroblast	0.000780444	0.361095
Tgoln1	Fibroblast	0.000795063	0.585401
Mtch1	Fibroblast	0.000814124	0.271852
Rsbn1	Fibroblast	0.000824178	0.937843
Ccnl1	Fibroblast	0.000836707	0.399843
Fosb	Fibroblast	0.000865145	0.378084
Txnip	Fibroblast	0.000892167	0.581003
Rap2a	Fibroblast	0.000907797	0.271094
Acadl	Fibroblast	0.000958869	0.499561
Grasp	Fibroblast	0.00100278	1.05588
Puf60	Fibroblast	0.00102738	0.51189
Fkbp5	Fibroblast	0.00103235	1.96131
Uqcrc1	Fibroblast	0.00105656	0.512516
Sod2	Fibroblast	0.00107631	0.717686
Mpzl1	Fibroblast	0.0011134	0.529054
Cdkn1a	Fibroblast	0.00111726	0.508787
Cdk11b	Fibroblast	0.00115208	0.696337
Cmklr1	Fibroblast	0.00119659	0.678574
[truncated: 1,203 more rows]

## Sheet: Hyperoxia_downregulation
Gene	Cluster	P_val	Avg_log2FC
Xist	gCap	3.99e-76	-6.72368
Hbb-bs	gCap	6.58e-19	-1.33511
Tsix	gCap	4.49e-15	-6.3254
Sox18	gCap	4.92e-09	-1.28538
Sox17	gCap	3.76e-07	-0.96863
Slf1	gCap	2e-06	-1.89798
Zfp36l2	gCap	5.09e-06	-1.08509
Dock7	gCap	2.19e-05	-1.81083
BC028528	gCap	2.36e-05	-0.593952
Yes1	gCap	3.28e-05	-0.929199
Hba-a1	gCap	4.09e-05	-1.17715
Tiam1	gCap	5.53e-05	-1.74044
Zmym4	gCap	6.24e-05	-1.05951
Hnrnph1	gCap	7.12e-05	-0.644297
Cavin1	gCap	7.58e-05	-0.548486
Ppia	gCap	7.99e-05	-0.368172
Sars2	gCap	9.05e-05	-2.64733
Cd36	gCap	9.39e-05	-0.72149
Tmsb4x	gCap	9.59e-05	-0.323062
Lipt1	gCap	0.000103464	-4.3254
Cd3g	gCap	0.000103464	-4.3254
4930426I24Rik	gCap	0.000103464	-4.3254
H3f3a	gCap	0.000111586	-0.332079
Maob	gCap	0.000133235	-3.91036
Sema3e	gCap	0.000139915	-3.06237
Hnrnpa3	gCap	0.000148227	-0.507978
Atp8b2	gCap	0.000152781	-1.93308
Sesn1	gCap	0.00016413	-1.93308
Dynll1	gCap	0.000167162	-0.410875
Ankrd37	gCap	0.000168576	-1.41617
Dvl3	gCap	0.000189474	-1.91036
Sox7	gCap	0.000189517	-1.04
Spcs1	gCap	0.000194345	-0.723118
Ndufa4	gCap	0.000205447	-0.377082
Mn1	gCap	0.000218794	-1.97748
Map4k2	gCap	0.000228794	-1.10301
Rev3l	gCap	0.000234526	-0.928883
S100a16	gCap	0.000245045	-0.459152
Stmn1	gCap	0.00025012	-0.644451
Vegfa	gCap	0.000256144	-1.00568
Cdk6	gCap	0.000261486	-1.06444
Kit	gCap	0.000263705	-1.02221
Erh	gCap	0.000264553	-1.18547
Tcf15	gCap	0.000329335	-1.70873
Smc5	gCap	0.00033096	-1.08439
Snrpd1	gCap	0.000344061	-0.595416
H2afz	gCap	0.000375275	-0.546191
Shank3	gCap	0.000378658	-1.13123
Cnpy2	gCap	0.000435068	-0.740438
Bicra	gCap	0.000459103	-1.56641
5730596B20Rik	gCap	0.00046049	-2.81083
Slc15a2	gCap	0.000470461	-2.58843
Camk4	gCap	0.00049018	-1.38429
Tbck	gCap	0.000511714	-1.57694
Rbbp4	gCap	0.000582193	-0.807075
Rps3a1	gCap	0.000608908	-0.283205
Casd1	gCap	0.000610116	-0.913587
Hnrnpa2b1	gCap	0.000621714	-0.346823
Gatb	gCap	0.000651576	-2.54779
Prdx1	gCap	0.00069281	-0.404103
Fam71f2	gCap	0.00071031	-2.15548
Parp6	gCap	0.000744843	-1.83997
Qser1	gCap	0.000841024	-1.0676
Tsen34	gCap	0.000861163	-0.690033
Hbb-bt	gCap	0.000888293	-1.31153
Arf5	gCap	0.00090192	-0.368256
A530017D24Rik	gCap	0.000916113	-1.77286
Rarb	gCap	0.000918443	-3.74044
Ap4m1	gCap	0.000930102	-1.29893
Matr3	gCap	0.00093186	-0.507398
Eif3h	gCap	0.000947793	-0.399825
AC140304.2	gCap	0.000947962	-3.06237
Pdgfrl	gCap	0.00100941	-2.3254
Calcrl	gCap	0.00103817	-0.517385
Gtf2a2	gCap	0.00109366	-0.684943
Hmgcs1	gCap	0.00109703	-0.882166
Ddx3x	gCap	0.0011617	-0.514633
Id2	gCap	0.00123955	-0.775203
Hmgb1	gCap	0.00125639	-0.448482
Psmb2	gCap	0.00126489	-0.442601
Anp32a	gCap	0.00126527	-0.566408
Arih1	gCap	0.00134922	-0.86367
Tceal8	gCap	0.00137971	-0.733774
Dpysl2	gCap	0.00151855	-0.401232
Fgfr2	gCap	0.00153611	-1.41286
Glrp1	gCap	0.00154842	-3.91036
Cr2	gCap	0.00154842	-3.91036
Grin3a	gCap	0.00154842	-3.91036
Gm7879	gCap	0.00154842	-3.91036
Gm36266	gCap	0.00154842	-3.91036
Baiap2l1	gCap	0.00154842	-3.91036
Cd69	gCap	0.00154842	-3.91036
Lrrc4b	gCap	0.00154842	-3.91036
Olfr715b	gCap	0.00154842	-3.91036
AI467606	gCap	0.00154842	-3.91036
Olfr373	gCap	0.00154842	-3.91036
Muc16	gCap	0.00154842	-3.91036
Vmn1r201	gCap	0.00154842	-3.91036
Gm48708	gCap	0.00154842	-3.91036
Cap2	gCap	0.00154842	-4.64733
Gm32834	gCap	0.00154842	-3.91036
Flvcr2	gCap	0.00154842	-3.91036
Chodl	gCap	0.00154842	-3.91036
Dync2li1	gCap	0.00154842	-3.91036
Psd	gCap	0.00154842	-3.91036
Zfp367	gCap	0.00155925	-1.60551
Zfand6	gCap	0.00163053	-0.715015
Klkb1	gCap	0.00163108	-2.3254
Cep97	gCap	0.00165228	-2.49533
Klhl32	gCap	0.00166503	-3.64733
9430037G07Rik	gCap	0.00166503	-3.64733
Tmem132c	gCap	0.00168052	-3.3254
AC162302.1	gCap	0.00168052	-3.3254
Gm10353	gCap	0.00168052	-3.3254
Gm44751	gCap	0.00171174	-3.06237
Atp5g2	gCap	0.00176107	-0.324045
P2ry14	gCap	0.001762	-2.03589
Slc6a6	gCap	0.0018047	-0.762215
Pnpt1	gCap	0.0018096	-1.41851
Dnajc24	gCap	0.00182621	-1.16101
Foxn3	gCap	0.00183809	-0.719376
Epas1	gCap	0.00185305	-0.301204
Psma2	gCap	0.0019419	-0.430098
Rpl22l1	gCap	0.00197137	-0.53542
Dll1	gCap	0.00211019	-1.02994
Sec24b	gCap	0.00212266	-1.21578
Mrps14	gCap	0.00218984	-0.65464
Myef2	gCap	0.00225066	-0.8229
Zfp280b	gCap	0.00225567	-2.20992
Atad5	gCap	0.00235474	-1.53185
Abracl	gCap	0.00242296	-0.548559
Dlg5	gCap	0.00243085	-1.56641
Sod2	gCap	0.0024495	-0.57492
Dram2	gCap	0.00249599	-0.905292
Ptgfrn	gCap	0.00252204	-0.570513
Ewsr1	gCap	0.00256459	-0.562101
Hacd1	gCap	0.0026822	-1.09407
Klf16	gCap	0.00268696	-1.3868
Prpf8	gCap	0.00275041	-0.740438
Rnf7	gCap	0.00276611	-0.537123
Eif2ak3	gCap	0.00280804	-1.27095
Mex3b	gCap	0.00283725	-1.3254
Cyb5b	gCap	0.00286801	-0.966946
Prex2	gCap	0.00288603	-0.4319
Hoxa3	gCap	0.00298253	-1.57333
Amd1	gCap	0.00302367	-1.8893
Cav1	gCap	0.00312855	-0.420105
Hnrnpk	gCap	0.00316389	-0.28672
Fam78b	gCap	0.0032083	-1.61491
Eef1a1	gCap	0.00322399	-0.330151
Itga6	gCap	0.0032496	-0.544041
Gpn2	gCap	0.00332206	-1.4774
Cetn3	gCap	0.00339123	-0.60026
Tmed7	gCap	0.00341084	-0.581239
Sparcl1	gCap	0.00341132	-0.912802
Gfpt1	gCap	0.00343217	-0.849667
Rbbp7	gCap	0.0035025	-0.740438
Efr3a	gCap	0.00356544	-0.79368
Lamc1	gCap	0.00362136	-0.437542
Palb2	gCap	0.0036623	-3.13276
Adcy6	gCap	0.00368501	-1.50228
Sh3pxd2b	gCap	0.00369252	-0.929472
Ccser1	gCap	0.00370327	-2.3254
Aldh7a1	gCap	0.00372405	-1.3254
Xk	gCap	0.0037345	-2.91036
Trbc2	gCap	0.0037345	-3.13276
Gm26802	gCap	0.00380859	-2.81083
Nlrp3	gCap	0.003809	-2.64733
Chtf18	gCap	0.003809	-2.64733
Gm29994	gCap	0.003809	-2.64733
Ighm	gCap	0.00383099	-2.00347
Acsl3	gCap	0.00387135	-1.37787
Rpl10-ps3	gCap	0.00388367	-0.717168
Ino80dos	gCap	0.00394222	-1.96283
Gm26890	gCap	0.00394222	-1.96283
Bmp6	gCap	0.00394647	-0.882457
Ccne2	gCap	0.00402043	-1.79489
Fbxo6	gCap	0.00404158	-1.3254
Cadm1	gCap	0.00407363	-1.01874
Usp22	gCap	0.00412027	-0.845407
Tardbp	gCap	0.00427346	-0.661449
Tomm6	gCap	0.00431465	-2.15548
Arhgef6	gCap	0.00433774	-2.3254
Tead2	gCap	0.00434231	-0.819048
Serpinc1	gCap	0.00438384	-2.10301
Hspbap1	gCap	0.00450421	-1.91036
Nsd2	gCap	0.00459161	-0.870498
Ogfod1	gCap	0.00461133	-1.8229
Exoc3l2	gCap	0.00464904	-1.3254
Vangl1	gCap	0.00471518	-0.775203
Rnaseh2b	gCap	0.00475241	-1.18244
AU020206	gCap	0.00499415	-1.01728
Mrfap1	gCap	0.00512026	-0.386801
Rc3h2	gCap	0.00516501	-0.748899
Phf21a	gCap	0.00519932	-1.15548
Slc7a6	gCap	0.00528299	-1.4774
Ly6g6d	gCap	0.00543306	-1.45093
E2f1	gCap	0.00552146	-1.38198
Stag2	gCap	0.00575552	-0.639834
Synj2bp	gCap	0.0058855	-0.751409
Pfn1	gCap	0.00591209	-0.3254
Lsm8	gCap	0.00601559	-0.856496
Yod1	gCap	0.0061945	-1.16313
Atp5f1	gCap	0.00629216	-0.338224
4931406P16Rik	gCap	0.00630424	-0.389461
Rheb	gCap	0.00632683	-0.399947
Msantd3	gCap	0.00635333	-1.01607
Nudt14	gCap	0.0064548	-1.43502
Stim2	gCap	0.00647326	-0.626154
Oaz2	gCap	0.00657147	-0.644542
Cyyr1	gCap	0.00660413	-0.431732
Fam69a	gCap	0.00661685	-1.28587
Trim8	gCap	0.00664131	-0.553475
Srsf1	gCap	0.00671841	-0.594721
Rdx	gCap	0.00672365	-0.31509
1700020I14Rik	gCap	0.00675597	-0.520657
Cdk19	gCap	0.0067633	-1.04977
Plekhg2	gCap	0.00683063	-0.973415
Cspp1	gCap	0.00688936	-0.647328
Psmd6	gCap	0.00695936	-0.49251
Dcun1d5	gCap	0.00696415	-0.526482
Ntrk2	gCap	0.00712628	-1.63734
Cnot9	gCap	0.00713612	-1.85592
H2afv	gCap	0.00721562	-0.440878
Insig1	gCap	0.00722271	-1.14852
Antxr2	gCap	0.00727553	-0.608572
Tctn3	gCap	0.00735823	-2.15548
Sdf2l1	gCap	0.00736533	-1.1879
Scamp3	gCap	0.00739035	-0.946889
Mamld1	gCap	0.0074494	-1.67332
Fam13c	gCap	0.00756933	-1.15548
Sem1	gCap	0.00772061	-0.260445
Nfu1	gCap	0.00772934	-0.781957
Zfp934	gCap	0.00775444	-1.86597
Mbd6	gCap	0.00780912	-0.830636
Ticam1	gCap	0.00781923	-1.81083
Hba-a2	gCap	0.0078391	-1.07523
Exosc3	gCap	0.00784205	-0.976251
Bag2	gCap	0.00789016	-1.10301
Med21	gCap	0.00789299	-0.599575
Uba6	gCap	0.0078965	-1.22586
Ppih	gCap	0.00803559	-1.3254
Atad2b	gCap	0.00833629	-0.788372
Dpy30	gCap	0.00834155	-0.899136
Ivns1abp	gCap	0.00835803	-0.38111
Psma4	gCap	0.00838521	-0.552811
Leng8	gCap	0.00851526	-0.810827
Ythdc2	gCap	0.00853712	-1.09274
Cd74	gCap	0.0085697	-2.71242
Myl12b	gCap	0.00871063	-0.278686
Asrgl1	gCap	0.00873228	-1.20992
Cope	gCap	0.00874	-0.382246
Efemp1	gCap	0.0087459	-3.3254
Lamc3	gCap	0.00887037	-3.06237
Lpcat4	gCap	0.00887037	-3.06237
Gm3448	gCap	0.00887037	-3.3254
Polr2d	gCap	0.00897785	-1.03363
Gm6598	gCap	0.00899732	-2.74044
Card11	gCap	0.00899732	-2.74044
Tspan11	gCap	0.00899732	-2.74044
Zfp583	gCap	0.00899732	-2.74044
Ccdc28a	gCap	0.00899732	-2.74044
Trpm6	gCap	0.00899732	-2.74044
Slc7a5	gCap	0.00902535	-2.51805
Naaa	gCap	0.00918936	-2.3254
Smad6	gCap	0.00926273	-0.503154
Zfp9	gCap	0.00937951	-1.94689
Hist1h2ac	gCap	0.00938597	-1.51805
Zfp664	gCap	0.00943748	-0.489787
Akt3	gCap	0.00945374	-0.759053
Cops9	gCap	0.00945662	-0.501557
Eef1akmt2	gCap	0.00945701	-1.264
Pfas	gCap	0.00951722	-2.06237
Homer1	gCap	0.00951722	-1.91036
Abcb1b	gCap	0.00956121	-2.10301
Sco1	gCap	0.00956121	-2.10301
Pex13	gCap	0.00957647	-1.06237
Tmtc4	gCap	0.00963095	-1.83997
Lrp5	gCap	0.00970109	-0.782258
Gtf2a1	gCap	0.00995502	-0.975816
Arhgap39	gCap	0.00997745	-1.81083
Zmat1	gCap	0.0100231	-1.3254
Xndc1	gCap	0.010071	-1.58843
Alg14	gCap	0.0100817	-0.910363
Mex3c	gCap	0.010204	-0.839973
C2cd2	gCap	0.0102417	-0.98555
Kdm2a	gCap	0.0102505	-0.558377
Ptges2	gCap	0.0104066	-1.74044
Setd2	gCap	0.0105116	-0.726955
Sirt1	gCap	0.0105188	-1.06906
Gm47903	gCap	0.0105244	-2.58843
D130020L05Rik	gCap	0.0105259	-2.54779
Zhx1	gCap	0.0105854	-1.01089
Capza2	gCap	0.0105995	-0.365332
Heph	gCap	0.0106102	-0.936358
Hmgb2	gCap	0.0106741	-0.655836
Apbb1ip	gCap	0.0107596	-2.3254
Rnf113a1	gCap	0.010761	-2.3254
Gm38910	gCap	0.010761	-2.3254
A930015D03Rik	gCap	0.010761	-2.3254
Fam222b	gCap	0.0108069	-0.900902
Sdha	gCap	0.0109296	-0.596362
B3gnt5	gCap	0.0109976	-2.06237
Rhobtb1	gCap	0.0110103	-1.61491
Pbrm1	gCap	0.0111615	-0.429676
Rfc4	gCap	0.0111637	-0.92101
Rpl10a	gCap	0.0111686	-0.285075
Tsen54	gCap	0.0115944	-1.4774
Ndst2	gCap	0.0116026	-1.4629
Supt7l	gCap	0.0116384	-1.39251
U2af1	gCap	0.0117174	-0.568671
Cops2	gCap	0.0119094	-0.662435
Pmpcb	gCap	0.0119257	-0.796147
Eif4g3	gCap	0.0119444	-0.41851
Maged1	gCap	0.012012	-0.426329
Vkorc1l1	gCap	0.0121545	-0.933083
Syncrip	gCap	0.0122049	-0.472957
Kmt2c	gCap	0.0123241	-0.8229
Adprhl2	gCap	0.0123405	-1.01728
Anp32e	gCap	0.012447	-0.543401
Cfap20	gCap	0.0124475	-0.654023
Mkln1	gCap	0.0124719	-0.549754
Ogt	gCap	0.0125078	-0.51024
Eif3e	gCap	0.0126135	-0.327511
Adam19	gCap	0.0126415	-0.806026
Pbdc1	gCap	0.0126898	-1.19764
Capza1	gCap	0.0126974	-0.601374
Rbm3	gCap	0.012798	-0.304556
Ppip5k1	gCap	0.0131224	-1.94689
Xpo7	gCap	0.0131509	-0.917316
CAAA01147332.1	gCap	0.0132717	-2.00347
Rps7	gCap	0.0133049	-0.316456
Myg1	gCap	0.0137984	-0.92101
Hnrnpf	gCap	0.0138928	-0.257508
Ppm1a	gCap	0.0139069	-0.444045
Cep76	gCap	0.0139182	-1.74044
Gpcpd1	gCap	0.0139249	-0.958618
D930048N14Rik	gCap	0.0140786	-1.67332
Anapc2	gCap	0.0140833	-1.00347
Camsap1	gCap	0.014268	-0.827901
Esf1	gCap	0.0143954	-0.621964
Lix1l	gCap	0.0144892	-1.12104
H2-D1	gCap	0.0145607	-0.357548
Lin54	gCap	0.0145661	-0.789347
Dlg4	gCap	0.0145911	-1.51805
Golph3	gCap	0.01504	-0.783507
Eri1	gCap	0.0154174	-0.740438
Dut	gCap	0.0157298	-0.557846
Spata1	gCap	0.0157629	-1.68797
Atpif1	gCap	0.0159712	-0.305673
Gid8	gCap	0.0159721	-1.2514
Atg10	gCap	0.016056	-1.62496
Fam92a	gCap	0.0160569	-0.775203
Mgea5	gCap	0.0161172	-0.65024
Nup160	gCap	0.0162135	-1.16494
Cdc26	gCap	0.0163204	-0.64393
Gja5	gCap	0.0163314	-1.43232
Ndufs7	gCap	0.0163772	-0.452457
Snn	gCap	0.0167191	-0.740438
Mlf1	gCap	0.016827	-1.41851
Tek	gCap	0.0169924	-0.343679
Vmn1r13	gCap	0.0170091	-1.3254
Vangl2	gCap	0.0170431	-0.929472
Smg1	gCap	0.0172396	-0.637344
Psmc6	gCap	0.0173114	-0.445847
Comt	gCap	0.0176928	-0.490986
2810403A07Rik	gCap	0.0177436	-0.727499
Ppat	gCap	0.0177781	-1.03589
Hspb11	gCap	0.0178638	-0.991977
Cdca7	gCap	0.0180053	-1.13777
Guk1	gCap	0.0180675	-0.323833
Pdss1	gCap	0.0181176	-1.19987
Gnb1	gCap	0.0181363	-0.29792
Pttg1	gCap	0.0181962	-0.615586
Morc2a	gCap	0.0182717	-0.801838
Gli3	gCap	0.0183756	-2.15548
Ap1g1	gCap	0.0184203	-0.916009
Mcm7	gCap	0.0185234	-0.757716
St6gal1	gCap	0.0185819	-1.12377
D2hgdh	gCap	0.0186169	-1.91036
Sumo1	gCap	0.0189514	-0.419318
Aktip	gCap	0.0190523	-1.04977
Wdr83os	gCap	0.0191294	-0.619131
Fus	gCap	0.0191377	-0.380993
Abhd13	gCap	0.0191882	-1.00347
Rb1cc1	gCap	0.0194736	-0.485865
Scn7a	gCap	0.0194955	-0.407802
Xlr	gCap	0.0197066	-3.3254
Spsb1	gCap	0.0197066	-3.64733
Sema3d	gCap	0.0197066	-3.3254
Gm29609	gCap	0.0197066	-3.3254
Dok7	gCap	0.0197066	-3.3254
Pdgfra	gCap	0.0197066	-3.3254
Rtn2	gCap	0.0197066	-3.64733
Gm47232	gCap	0.0197066	-3.3254
Angel1	gCap	0.0197066	-3.3254
Wdr25	gCap	0.0197066	-3.3254
Pde10a	gCap	0.0197066	-3.3254
Rab26os	gCap	0.0197066	-3.3254
Pi16	gCap	0.0197066	-3.3254
Gon7	gCap	0.0197884	-0.967848
Wdr75	gCap	0.0198319	-1.1619
Tnrc6a	gCap	0.0198675	-0.633523
Rbm44	gCap	0.0198712	-2.91036
Rtl8c	gCap	0.0198712	-2.91036
Zc3h12b	gCap	0.0198712	-2.91036
Dach2	gCap	0.0198712	-2.91036
Ribc1	gCap	0.0198712	-2.91036
Cyp4x1	gCap	0.0198712	-2.91036
Oas1a	gCap	0.0198712	-2.91036
Cecr2	gCap	0.0198712	-2.91036
Neu3	gCap	0.0198712	-2.91036
Tspan32	gCap	0.0198712	-2.91036
Pbx4	gCap	0.0198712	-2.91036
C78859	gCap	0.0198712	-2.91036
Lrrc3b	gCap	0.0198712	-2.91036
Fbxo16	gCap	0.0198712	-2.91036
Epsti1	gCap	0.0198712	-2.91036
Man2c1os	gCap	0.0198712	-2.91036
Vps25	gCap	0.0198712	-2.91036
Rab15	gCap	0.0198712	-2.91036
Fbxo32	gCap	0.0198712	-2.91036
Scn8a	gCap	0.0198712	-2.91036
Mdga1	gCap	0.0198712	-2.91036
Gm11131	gCap	0.0198712	-2.91036
Gm45871	gCap	0.0198712	-2.91036
Ssh3	gCap	0.0198712	-2.91036
Atp5g3	gCap	0.0199394	-0.400427
Csk	gCap	0.0199626	-0.933083
Ccdc120	gCap	0.0202035	-2.3254
Nol3	gCap	0.0202035	-2.3254
Gm26916	gCap	0.0202035	-1.91036
Gp9	gCap	0.0202037	-2.3254
Selenoi	gCap	0.0203095	-0.576939
Atp11c	gCap	0.0203193	-0.830636
Eif3k	gCap	0.0204879	-0.300878
Ddx6	gCap	0.0205824	-0.338224
S100a1	gCap	0.0208429	-0.559866
Rinl	gCap	0.0209141	-1.13276
Trp53inp2	gCap	0.0214085	-1.04247
Car2	gCap	0.021883	-0.317944
Tmem41b	gCap	0.0219967	-0.81844
Psmb7	gCap	0.0220234	-0.430893
9430038I01Rik	gCap	0.0220692	-1.00347
Tnfrsf21	gCap	0.022125	-1.86597
Trp53bp1	gCap	0.0222883	-1.10301
Hccs	gCap	0.0223401	-0.889301
Esyt2	gCap	0.0225121	-0.657976
Echs1	gCap	0.0225661	-0.894766
Sf3a3	gCap	0.0226748	-0.664202
Sec61b	gCap	0.0227542	-0.457814
Casp6	gCap	0.0228544	-0.673324
C530008M17Rik	gCap	0.0229884	-0.956166
Cdc42se1	gCap	0.0230149	-0.681544
Hnrnpr	gCap	0.0230428	-0.378382
Slc35d1	gCap	0.023066	-1.15548
Krt10	gCap	0.0230843	-1.08439
Zmiz2	gCap	0.0230878	-0.720538
Racgap1	gCap	0.0232755	-1.08439
Slc46a3	gCap	0.0234295	-1.54779
Ska3	gCap	0.0234534	-2.3254
Oaz1	gCap	0.0234534	-0.302068
Pikfyve	gCap	0.0234926	-0.799331
Kat6a	gCap	0.0235059	-0.565663
H2-Q4	gCap	0.0235631	-1.02584
Sfpq	gCap	0.0235891	-0.25563
Gm7160	gCap	0.0237894	-2.3254
Elovl5	gCap	0.0238202	-0.680814
Aqp1	gCap	0.0239243	-0.486746
Pwp2	gCap	0.0239395	-1.43232
Cyb5rl	gCap	0.0240181	-2.06237
Nrxn2	gCap	0.0240181	-2.06237
Gm26782	gCap	0.0240615	-1.3994
Cdt1	gCap	0.0241475	-1.39251
mt-Nd4l	gCap	0.0243037	-0.285986
4732491K20Rik	gCap	0.0244685	-1.83997
Dhrs1	gCap	0.0245259	-0.936358
Ascc1	gCap	0.0246357	-1.27477
Cacna1c	gCap	0.0247223	-1.3254
Ssr4	gCap	0.0249385	-0.360899
Cse1l	gCap	0.0250372	-0.958618
Mlycd	gCap	0.0250405	-1.39251
Mrpl44	gCap	0.0250896	-0.81844
Sumo2	gCap	0.0251286	-0.266678
Slc44a1	gCap	0.0252736	-0.753858
Hnrnph2	gCap	0.0253453	-0.756292
Slco5a1	gCap	0.025524	-3.3254
Ankrd23	gCap	0.025524	-3.3254
Il1rl1	gCap	0.025524	-3.3254
Il18rap	gCap	0.025524	-3.3254
Gpr45	gCap	0.025524	-3.3254
Gm15834	gCap	0.025524	-3.3254
Cd28	gCap	0.025524	-3.3254
Slc4a3	gCap	0.025524	-4.3254
Rab7b	gCap	0.025524	-3.3254
Slc26a9	gCap	0.025524	-3.3254
Etnk2	gCap	0.025524	-3.3254
Xcl1	gCap	0.025524	-4.3254
Ifi207	gCap	0.025524	-3.3254
Sfmbt2	gCap	0.025524	-3.3254
Gm13375	gCap	0.025524	-3.3254
Ttll11	gCap	0.025524	-3.3254
Itgb6	gCap	0.025524	-3.3254
Gm13594	gCap	0.025524	-3.3254
Pjvk	gCap	0.025524	-3.3254
4933423P22Rik	gCap	0.025524	-3.3254
Mybpc3	gCap	0.025524	-3.3254
Ehf	gCap	0.025524	-3.91036
Rhov	gCap	0.025524	-3.3254
Cst8	gCap	0.025524	-3.3254
1700003F12Rik	gCap	0.025524	-3.91036
D630003M21Rik	gCap	0.025524	-3.91036
Jph2	gCap	0.025524	-3.3254
Nfatc2	gCap	0.025524	-3.3254
Gm14391	gCap	0.025524	-3.3254
Gm4631	gCap	0.025524	-3.3254
Olfr1322	gCap	0.025524	-3.3254
Arhgap4	gCap	0.025524	-3.3254
Gm26775	gCap	0.025524	-3.3254
Gm614	gCap	0.025524	-3.3254
Xkrx	gCap	0.025524	-3.3254
Gpr173	gCap	0.025524	-3.3254
Car3	gCap	0.025524	-3.3254
Cyp7b1	gCap	0.025524	-3.91036
Naaladl2	gCap	0.025524	-3.3254
Gm33051	gCap	0.025524	-3.3254
Crabp2	gCap	0.025524	-3.3254
Gm17146	gCap	0.025524	-3.91036
Gm43713	gCap	0.025524	-3.3254
Lor	gCap	0.025524	-3.3254
Tmod4	gCap	0.025524	-3.3254
Gm12500	gCap	0.025524	-3.3254
Egf	gCap	0.025524	-3.3254
Rrh	gCap	0.025524	-3.3254
Lef1	gCap	0.025524	-4.3254
Bank1	gCap	0.025524	-3.3254
4930570G19Rik	gCap	0.025524	-3.3254
Srsf12	gCap	0.025524	-3.3254
Cnr1	gCap	0.025524	-3.3254
1700022I11Rik	gCap	0.025524	-3.3254
Coro2a	gCap	0.025524	-3.3254
Anks6	gCap	0.025524	-3.3254
Olfr267	gCap	0.025524	-3.91036
Echdc2	gCap	0.025524	-4.3254
Ccdc30	gCap	0.025524	-3.3254
Kcnq4	gCap	0.025524	-3.3254
Gm12999	gCap	0.025524	-3.3254
Runx3	gCap	0.025524	-3.3254
Fv1	gCap	0.025524	-3.3254
Fbxo2	gCap	0.025524	-3.3254
Tnfrsf14	gCap	0.025524	-3.3254
Gabrd	gCap	0.025524	-3.3254
Tnfrsf18	gCap	0.025524	-3.3254
Mterf1b	gCap	0.025524	-3.3254
Fbxl13	gCap	0.025524	-3.3254
Napepld	gCap	0.025524	-3.3254
Gm9903	gCap	0.025524	-3.91036
Fgfbp1	gCap	0.025524	-4.3254
Nwd2	gCap	0.025524	-3.3254
5830416I19Rik	gCap	0.025524	-3.3254
Gm43698	gCap	0.025524	-3.3254
Btc	gCap	0.025524	-3.3254
Gm10419	gCap	0.025524	-3.3254
Tmem233	gCap	0.025524	-4.3254
9530046B11Rik	gCap	0.025524	-3.3254
Oas3	gCap	0.025524	-3.3254
A930024E05Rik	gCap	0.025524	-3.3254
Gm15747	gCap	0.025524	-3.3254
Adap1	gCap	0.025524	-3.91036
Cftr	gCap	0.025524	-3.3254
Opn1sw	gCap	0.025524	-3.3254
Dgki	gCap	0.025524	-3.3254
Tmem213	gCap	0.025524	-3.3254
Clec2l	gCap	0.025524	-3.3254
Gm20383	gCap	0.025524	-3.3254
Ccdc142os	gCap	0.025524	-3.3254
Lhfpl4	gCap	0.025524	-3.3254
Slc2a3	gCap	0.025524	-3.3254
Klrd1	gCap	0.025524	-3.91036
Mzf1	gCap	0.025524	-3.3254
Ggn	gCap	0.025524	-3.3254
B230322F03Rik	gCap	0.025524	-3.3254
Nkg7	gCap	0.025524	-3.3254
Ccdc155	gCap	0.025524	-3.3254
0610005C13Rik	gCap	0.025524	-3.3254
Kcnj14	gCap	0.025524	-3.3254
Fam169b	gCap	0.025524	-3.3254
Rassf10	gCap	0.025524	-3.3254
Tbx6	gCap	0.025524	-3.3254
Spn	gCap	0.025524	-3.91036
Hsd3b7	gCap	0.025524	-3.3254
Prss53	gCap	0.025524	-3.3254
Gm15718	gCap	0.025524	-3.3254
Fank1	gCap	0.025524	-3.3254
Tnnt3	gCap	0.025524	-3.3254
Slc22a18	gCap	0.025524	-3.3254
Gm30570	gCap	0.025524	-3.3254
Arfgef3	gCap	0.025524	-3.3254
Themis	gCap	0.025524	-3.3254
Gm47512	gCap	0.025524	-3.3254
Olfr57	gCap	0.025524	-3.3254
Fgf22	gCap	0.025524	-3.3254
Kiss1r	gCap	0.025524	-3.3254
Matk	gCap	0.025524	-3.3254
Gm29674	gCap	0.025524	-3.3254
D930020B18Rik	gCap	0.025524	-3.3254
Tespa1	gCap	0.025524	-3.3254
Nek5	gCap	0.025524	-3.91036
Mfap3l	gCap	0.025524	-3.91036
Sh2d4a	gCap	0.025524	-3.3254
Slc5a5	gCap	0.025524	-3.3254
Gpt2	gCap	0.025524	-3.3254
Carmil2	gCap	0.025524	-3.3254
Gm16118	gCap	0.025524	-3.3254
Fhit	gCap	0.025524	-3.3254
A430057M04Rik	gCap	0.025524	-3.91036
Gm26772	gCap	0.025524	-3.91036
Tssk4	gCap	0.025524	-3.3254
Arl11	gCap	0.025524	-3.3254
Gm27017	gCap	0.025524	-3.3254
Kbtbd6	gCap	0.025524	-3.3254
Gm49179	gCap	0.025524	-3.3254
AC154760.1	gCap	0.025524	-3.3254
Mmp12	gCap	0.025524	-3.3254
Mmp8	gCap	0.025524	-3.3254
Gm16568	gCap	0.025524	-3.3254
Ccdc159	gCap	0.025524	-3.3254
Neo1	gCap	0.025524	-3.91036
Nt5e	gCap	0.025524	-3.91036
6430571L13Rik	gCap	0.025524	-3.3254
Gm7628	gCap	0.025524	-3.3254
Gm16033	gCap	0.025524	-3.3254
Ccdc69	gCap	0.025524	-3.3254
Cfap52	gCap	0.025524	-3.3254
Tmigd1	gCap	0.025524	-3.3254
Proca1	gCap	0.025524	-3.3254
Lrrc46	gCap	0.025524	-3.3254
Krt23	gCap	0.025524	-3.3254
Cd300ld	gCap	0.025524	-4.3254
Gm11767	gCap	0.025524	-3.3254
Fscn2	gCap	0.025524	-3.3254
Gng4	gCap	0.025524	-3.3254
Ly86	gCap	0.025524	-3.3254
BC067074	gCap	0.025524	-3.3254
Gm4419	gCap	0.025524	-3.3254
Coch	gCap	0.025524	-3.3254
Npas3	gCap	0.025524	-3.91036
Gm10457	gCap	0.025524	-3.3254
Acot4	gCap	0.025524	-3.3254
Pnma1	gCap	0.025524	-3.3254
Rps6kl1	gCap	0.025524	-3.3254
Batf	gCap	0.025524	-3.3254
Vipr2	gCap	0.025524	-3.3254
Gm48079	gCap	0.025524	-3.3254
Macc1	gCap	0.025524	-3.3254
Tmem196	gCap	0.025524	-4.3254
Col22a1	gCap	0.025524	-3.3254
Eppk1	gCap	0.025524	-3.3254
1700001L05Rik	gCap	0.025524	-3.3254
Celsr1	gCap	0.025524	-3.91036
Tmem117	gCap	0.025524	-3.3254
Ddn	gCap	0.025524	-3.3254
Npff	gCap	0.025524	-3.3254
Gm4262	gCap	0.025524	-3.3254
Efcab1	gCap	0.025524	-3.3254
Lrrc74b	gCap	0.025524	-3.91036
Liph	gCap	0.025524	-3.3254
AC110166.1	gCap	0.025524	-3.3254
Cfap44	gCap	0.025524	-3.91036
Cd200r1	gCap	0.025524	-3.3254
Btla	gCap	0.025524	-3.3254
Map3k7cl	gCap	0.025524	-4.3254
Gm15965	gCap	0.025524	-4.3254
Kcne2	gCap	0.025524	-3.3254
Caskin1	gCap	0.025524	-3.91036
Wfikkn1	gCap	0.025524	-3.3254
Scube3	gCap	0.025524	-3.3254
Hsf2bp	gCap	0.025524	-3.3254
Ephx3	gCap	0.025524	-3.3254
Aif1	gCap	0.025524	-3.3254
Trim10	gCap	0.025524	-3.3254
Frs3	gCap	0.025524	-3.3254
Trem1	gCap	0.025524	-3.3254
Nrtn	gCap	0.025524	-3.3254
Dlgap1	gCap	0.025524	-3.3254
Nme5	gCap	0.025524	-3.3254
Mzb1	gCap	0.025524	-3.3254
Mapk4	gCap	0.025524	-3.3254
Sp9	gCap	0.025524	-3.91036
Tnip3	gCap	0.025524	-3.3254
4933427D06Rik	gCap	0.025524	-3.3254
Gm12766	gCap	0.025524	-3.3254
Anks1b	gCap	0.025524	-3.91036
Gpr68	gCap	0.025524	-3.3254
Gm15738	gCap	0.025524	-3.3254
Rtl10	gCap	0.025524	-3.3254
Pdzd7	gCap	0.025524	-3.3254
4833407H14Rik	gCap	0.025524	-3.91036
Zfp729a	gCap	0.0255627	-1.3994
Dmac1	gCap	0.0257843	-0.751933
C130074G19Rik	gCap	0.025824	-0.58492
Foxp1	gCap	0.0258357	-0.368658
Mtch2	gCap	0.0260771	-0.571561
Etl4	gCap	0.0261277	-0.633523
Mest	gCap	0.0262358	-0.38826
Nipsnap3b	gCap	0.0264326	-1.08439
Prr5l	gCap	0.0266264	-3.13276
Il17rd	gCap	0.0268297	-0.651629
Cct4	gCap	0.0268661	-0.468292
Tns2	gCap	0.0269452	-0.713966
Hnrnpm	gCap	0.0269953	-0.417715
Dcdc2b	gCap	0.0270814	-2.64733
Oplah	gCap	0.0270814	-2.91036
Sfxn4	gCap	0.0270814	-2.64733
Lxn	gCap	0.0271328	-0.351087
Irf2bp2	gCap	0.0272753	-0.615742
Ssr1	gCap	0.027316	-0.43659
Dctn6	gCap	0.0273601	-0.604116
Pwwp2b	gCap	0.0274335	-0.722059
Trmt112	gCap	0.0274919	-0.766433
Slc43a1	gCap	0.0275463	-2.3254
Mblac1	gCap	0.0275463	-2.3254
Gm26540	gCap	0.0275463	-2.3254
Gm4117	gCap	0.0275463	-2.3254
Pelo	gCap	0.0275463	-2.3254
Zfp54	gCap	0.0275463	-2.3254
Mcmbp	gCap	0.0275502	-0.949891
Mex3a	gCap	0.0277477	-0.835075
Dynlt1a	gCap	0.0277706	-0.816387
Tet1	gCap	0.0278267	-0.986598
Wbp1	gCap	0.0278394	-0.839973
B4galt5	gCap	0.0279354	-1.15548
F8	gCap	0.0280138	-2.00347
Gm26583	gCap	0.0280138	-2.00347
Apool	gCap	0.0283814	-0.620144
Jag2	gCap	0.0284215	-0.652211
Idh1	gCap	0.028445	-1.04161
Gm38394	gCap	0.0284913	-1.74044
Arhgef25	gCap	0.0284913	-1.74044
G430095P16Rik	gCap	0.0284913	-1.74044
Deup1	gCap	0.0284913	-1.74044
Scube1	gCap	0.0284913	-1.74044
Tubgcp4	gCap	0.0285269	-1.2474
Pot1a	gCap	0.0285527	-1.27809
Pdcl	gCap	0.0287037	-0.895412
Tipin	gCap	0.0288868	-0.699215
Hspa14	gCap	0.0290666	-0.876093
Hip1r	gCap	0.0291466	-0.938377
Slc25a37	gCap	0.0292312	-0.767405
B230118H07Rik	gCap	0.0295823	-1.06237
Glod4	gCap	0.0297184	-0.703912
Magohb	gCap	0.0298133	-0.827149
Zfp319	gCap	0.0298393	-0.782873
Inpp5f	gCap	0.0300817	-0.988365
Cs	gCap	0.0301431	-0.679684
Ran	gCap	0.0302867	-0.429148
Pde4d	gCap	0.0302975	-0.572838
Tex2	gCap	0.0304025	-1.16786
Nfil3	gCap	0.0305267	-1.39251
Zfp472	gCap	0.030622	-2.03589
Alyref	gCap	0.0310266	-0.778506
Zkscan3	gCap	0.0310471	-0.657382
Cpd	gCap	0.0310531	-0.345832
Fam208b	gCap	0.0310588	-0.820165
Atp1a1	gCap	0.0313698	-0.374035
Gm26518	gCap	0.0314086	-1.07747
Zmiz1	gCap	0.0316492	-0.393635
Pfdn4	gCap	0.031683	-0.660584
Kalrn	gCap	0.0319283	-0.740438
Abca1	gCap	0.0319508	-0.572493
Ulk1	gCap	0.0319538	-1.02584
Ubqln2	gCap	0.0320146	-0.68797
Ppp1r9a	gCap	0.0320503	-0.934941
Aim2	gCap	0.0321633	-1.81083
Nkapl	gCap	0.0321633	-1.81083
Swi5	gCap	0.0323173	-0.291818
Glp1r	gCap	0.0325416	-1.74044
Adrb2	gCap	0.0328102	-0.634504
Atp2b4	gCap	0.0329023	-1.54779
Psma5	gCap	0.0329506	-0.505973
Retreg3	gCap	0.0329612	-1.07747
Cngb1	gCap	0.0331441	-1.58843
Calr	gCap	0.033403	-0.283126
Pdia6	gCap	0.0338149	-0.307577
Plekha2	gCap	0.0338966	-0.619686
Slc25a26	gCap	0.0340128	-1.79489
S100a11	gCap	0.0341809	-0.275295
Kif16b	gCap	0.0342004	-1.44088
Antxr1	gCap	0.0342062	-0.565663
Tmpo	gCap	0.0342909	-0.614564
Ddx17	gCap	0.0343006	-0.456104
Arrb2	gCap	0.0344177	-1.20992
Spc24	gCap	0.0345233	-1.62496
H2-K1	gCap	0.0345237	-0.579973
Dubr	gCap	0.0345571	-1.25501
Ctsf	gCap	0.0346972	-1.87794
Ggta1	gCap	0.034845	-0.570513
Ak3	gCap	0.0349585	-0.851469
Lsm11	gCap	0.0351882	-0.712423
Zscan12	gCap	0.0352007	-0.977477
Ndufab1	gCap	0.0352331	-0.375042
Cnot2	gCap	0.0352371	-0.709741
Zfp825	gCap	0.0353153	-1.49533
Ppp2r5c	gCap	0.0355126	-0.431391
Scd2	gCap	0.0355375	-0.584643
Sept9	gCap	0.0355523	-0.533987
Prkd2	gCap	0.035607	-0.636329
Trmt10b	gCap	0.0358645	-1.54779
Slc30a4	gCap	0.0359016	-0.775203
Stradb	gCap	0.0359611	-1.51805
Tyw3	gCap	0.0359611	-1.51805
Zbtb7b	gCap	0.0360589	-1.40786
Mov10	gCap	0.0360866	-1.1734
Dnah8	gCap	0.0361458	-0.740438
Pola1	gCap	0.0362547	-1.16786
Rcn2	gCap	0.0363846	-0.400502
Lin52	gCap	0.0367945	-1.3254
Cdip1	gCap	0.0369849	-0.59748
Arl15	gCap	0.0370458	-0.561329
Ppm1h	gCap	0.0372646	-1.20992
Pdp1	gCap	0.0372669	-1.3254
Tmem100	gCap	0.0375653	-0.345159
Zbtb34	gCap	0.0375932	-1.04529
Mcm2	gCap	0.0376325	-0.8229
Dnase1l1	gCap	0.0376973	-1.03589
0610010K14Rik	gCap	0.0378113	-0.629406
Ocrl	gCap	0.0378122	-0.833547
Bcl2l11	gCap	0.0379063	-1.04856
Timeless	gCap	0.0379887	-0.616449
Rsl24d1	gCap	0.0382045	-0.96992
Dgcr2	gCap	0.0383033	-0.828974
Sdc3	gCap	0.038309	-0.740438
H1fx	gCap	0.038479	-0.752511
E130307A14Rik	gCap	0.0391468	-1.07747
Btaf1	gCap	0.039173	-1.03262
Slc34a2	gCap	0.0393624	-0.777912
Smarce1	gCap	0.0394493	-0.444982
Zbtb18	gCap	0.0395606	-0.789347
Hnrnpab	gCap	0.0395669	-0.279886
Arf3	gCap	0.0397744	-0.915524
Rif1	gCap	0.0400638	-0.482942
Dennd4a	gCap	0.0401362	-0.763521
Nolc1	gCap	0.0402433	-0.740438
Baz1b	gCap	0.0403329	-0.740438
Smad7	gCap	0.0404937	-0.348019
Agpat1	gCap	0.0405668	-0.923302
Hace1	gCap	0.0406129	-1.02055
Timm9	gCap	0.0407315	-0.833547
Tyms	gCap	0.0410904	-0.877941
Zdhhc17	gCap	0.0412667	-0.825829
Gab2	gCap	0.0415995	-0.884828
Ppp1r10	gCap	0.0418842	-0.834653
Ube2g1	gCap	0.0419062	-0.62767
Nsg1	gCap	0.0419223	-0.455842
Gabpa	gCap	0.0420629	-0.969256
Ubqln4	gCap	0.0425386	-1.08836
Psme2	gCap	0.0425719	-0.518045
Ssr3	gCap	0.0425935	-0.328941
Gm9493	gCap	0.0431063	-0.810827
Tox2	gCap	0.0431792	-0.740438
E130308A19Rik	gCap	0.0431881	-0.865969
Amn1	gCap	0.0432203	-0.806026
D16Ertd472e	gCap	0.0434471	-0.614907
Adam23	gCap	0.0435594	-0.46979
Sub1	gCap	0.0436735	-0.277506
Fnbp1	gCap	0.0437004	-0.760616
Akap1	gCap	0.0438078	-1.13276
Ifi203	gCap	0.0439176	-0.798153
Hpgd	gCap	0.0440224	-0.430287
Tmem101	gCap	0.0441219	-0.924862
Erlin2	gCap	0.0441278	-1.03262
Ubiad1	gCap	0.0443199	-2.10301
Pla2g15	gCap	0.0443199	-2.10301
Utp18	gCap	0.0444232	-0.720538
Chchd7	gCap	0.0446509	-0.740438
Erf	gCap	0.0446996	-0.681544
Dpp4	gCap	0.0447155	-0.616449
Armc1	gCap	0.0447175	-0.439571
Creb5	gCap	0.0447312	-0.722736
Msmo1	gCap	0.0447713	-0.836653
Col12a1	gCap	0.04487	-2.13276
H2-Ab1	gCap	0.04487	-2.49533
Mnt	gCap	0.0448934	-0.8229
Rmi2	gCap	0.0450536	-1.91036
Mob4	gCap	0.0450596	-0.421755
Bscl2	gCap	0.0451327	-0.740438
Tm9sf3	gCap	0.0452396	-0.37583
Sar1a	gCap	0.0452992	-0.471251
Cd1d1	gCap	0.0453889	-0.637344
Atg4c	gCap	0.0454301	-1.83997
Ptger1	gCap	0.0454301	-1.83997
A030001D20Rik	gCap	0.0454747	-0.75836
Rtl8b	gCap	0.0455228	-0.461462
Rbl2	gCap	0.0456075	-0.977477
Rpa3	gCap	0.0458426	-0.593596
Ptms	gCap	0.0458522	-0.261729
Ago1	gCap	0.0459501	-0.835075
Nudt1	gCap	0.0459678	-1.3254
Ccdc173	gCap	0.0461653	-1.64733
Lrp12	gCap	0.0461653	-1.64733
Taf5l	gCap	0.0462332	-0.938377
Nfatc1	gCap	0.0462621	-0.613526
Arfip2	gCap	0.0465325	-0.8229
mt-Nd5	gCap	0.0466326	-0.272845
Drg1	gCap	0.0467609	-0.506641
Hp1bp3	gCap	0.0468552	-0.508027
Naca	gCap	0.0474844	-0.26522
Hddc2	gCap	0.0474988	-1.06667
Ids	gCap	0.0476416	-1.25501
Lppos	gCap	0.0476861	-1.19987
Mrpl1	gCap	0.0476898	-1.04977
Herc3	gCap	0.0476937	-1.3254
Basp1	gCap	0.0476966	-1.20992
Fam107b	gCap	0.0478333	-0.839973
Tsc2	gCap	0.0480362	-1.07386
6030458C11Rik	gCap	0.0480453	-0.923302
Metap1	gCap	0.0481979	-0.8229
Ndufb3	gCap	0.0484433	-0.377395
Rbl1	gCap	0.0485367	-1.11895
B2m	gCap	0.0485989	-0.282256
Glrx	gCap	0.0491301	-2.00347
Prr14l	gCap	0.0492871	-0.933083
Zfp207	gCap	0.0493789	-0.555698
Gtf3c3	gCap	0.0497778	-0.874739
Guf1	gCap	0.049829	-0.989797
Zcchc7	gCap	0.0498371	-0.559866
Zfp160	gCap	0.0499046	-0.933083
Xist	aCap	1.57e-68	-7.29231
Hbb-bs	aCap	4.51e-19	-0.905667
Tsix	aCap	1.42e-12	-6.23447
mt-Nd4l	aCap	3.22e-06	-0.666867
Hnrnph1	aCap	1.78e-05	-0.636903
Sub1	aCap	3.28e-05	-0.528571
Cdip1	aCap	5.58e-05	-1.47958
mt-Nd4	aCap	8.63e-05	-0.496965
Yod1	aCap	0.000139415	-1.52921
1110006O24Rik	aCap	0.000156423	-3.4975
Gm32036	aCap	0.000179889	-1.995
Zfp384	aCap	0.000199528	-1.91254
Scn7a	aCap	0.000272009	-0.562504
mt-Nd1	aCap	0.000302348	-0.370106
Comt	aCap	0.000314871	-0.500906
Kcnq1ot1	aCap	0.000333891	-0.869036
Ska2	aCap	0.000381133	-3.08246
H3f3a	aCap	0.000424024	-0.317465
Sumo1	aCap	0.000446009	-0.508538
Marcks	aCap	0.000484782	-0.344638
Arrdc3	aCap	0.000523492	-0.66461
Plod2	aCap	0.00058456	-2.09311
Shank3	aCap	0.000591466	-1.0559
Dusp14	aCap	0.00076631	-4.23447
Gm15609	aCap	0.00076631	-4.23447
Plcd1	aCap	0.000766323	-3.91254
Dgkeos	aCap	0.000766323	-3.91254
2610020C07Rik	aCap	0.000766323	-3.91254
Dock8	aCap	0.000766323	-3.91254
Cd300e	aCap	0.000766323	-3.91254
Mttp	aCap	0.000968442	-3.13493
Cfp	aCap	0.00113866	-3.4975
Mcpt4	aCap	0.00113866	-3.4975
Gm11491	aCap	0.00113866	-3.4975
Cldn7	aCap	0.00114789	-3.4975
Ncoa3	aCap	0.0011863	-0.868143
mt-Nd5	aCap	0.00127968	-0.5659
Heg1	aCap	0.0014162	-0.657143
Snrpd1	aCap	0.0014742	-0.490786
Serpine2	aCap	0.00159095	-0.5135
Ackr3	aCap	0.00169595	-0.726124
Sept1	aCap	0.00175068	-2.23447
Ddx3x	aCap	0.00188028	-0.525713
Btf3	aCap	0.00189608	-0.324435
Dynll1	aCap	0.00223777	-0.315776
Efr3b	aCap	0.00266861	-1.47644
Lrrk2	aCap	0.00276136	-1.07123
Ahctf1	aCap	0.00286616	-1.10016
Pros1	aCap	0.00286618	-0.567578
Cytip	aCap	0.003147	-2.42711
Hs2st1	aCap	0.00319863	-0.994999
Sfpq	aCap	0.00331687	-0.421029
Tomm34	aCap	0.00356791	-0.887875
Tuba1c	aCap	0.00363852	-2.71989
Cep95	aCap	0.00368665	-2.06454
Zfp451	aCap	0.003737	-1.2121
Nkapl	aCap	0.00374498	-2.39796
Shc4	aCap	0.00375851	-1.26868
Snrpe	aCap	0.00381342	-0.446874
Luc7l2	aCap	0.00401822	-0.392759
Rpl35a	aCap	0.00413997	-0.284058
Hbb-bt	aCap	0.00421639	-1.24364
mt-Co1	aCap	0.0042306	-0.305152
Mzt2	aCap	0.00425053	-1.24511
Smg1	aCap	0.0043002	-0.62186
Clk1	aCap	0.00448183	-0.466021
2010107E04Rik	aCap	0.00476929	-0.415571
Maged1	aCap	0.00504437	-0.561315
Jpx	aCap	0.00563834	-3.13493
Ptges3l	aCap	0.00563834	-3.13493
Gm19426	aCap	0.00571016	-2.91254
Irx1	aCap	0.00571016	-2.91254
2900076A07Rik	aCap	0.00578063	-2.13493
Prps1l3	aCap	0.00578384	-2.6495
Ip6k2	aCap	0.00581405	-1.6495
Gm12359	aCap	0.00585733	-2.4975
Ms4a4b	aCap	0.0058575	-2.76053
2010005H15Rik	aCap	0.00589456	-2.17557
Ica1l	aCap	0.00608384	-3.4975
Npl	aCap	0.00608384	-3.4975
Gm26558	aCap	0.00608384	-3.4975
Cybrd1	aCap	0.00608384	-3.4975
Agbl2	aCap	0.00608384	-3.91254
Bmp7	aCap	0.00608384	-3.4975
Zfp970	aCap	0.00608384	-3.91254
Gm15265	aCap	0.00608384	-3.4975
Ptpn22	aCap	0.00608384	-3.4975
Amigo1	aCap	0.00608384	-3.91254
Dmrta2	aCap	0.00608384	-3.91254
Fgfbp1	aCap	0.00608384	-3.4975
Txk	aCap	0.00608384	-3.4975
Egr4	aCap	0.00608384	-3.4975
Fancd2	aCap	0.00608384	-3.91254
Zscan18	aCap	0.00608384	-3.4975
Zscan2	aCap	0.00608384	-3.4975
Gm26522	aCap	0.00608384	-4.23447
Ipcef1	aCap	0.00608384	-3.4975
Gstt1	aCap	0.00608384	-3.4975
Nuak1	aCap	0.00608384	-3.4975
Ikzf4	aCap	0.00608384	-3.4975
Gm3636	aCap	0.00608384	-3.4975
Phf11c	aCap	0.00608384	-3.91254
Hr	aCap	0.00608384	-4.23447
Trim71	aCap	0.00608384	-3.4975
Bcl11a	aCap	0.00608384	-3.4975
Gm12248	aCap	0.00608384	-3.4975
Arsg	aCap	0.00608384	-3.4975
Fam217a	aCap	0.00608384	-3.4975
Phf2os1	aCap	0.00608384	-3.4975
Ighd	aCap	0.00608384	-3.4975
Il7r	aCap	0.00608384	-3.4975
Gm15859	aCap	0.00608384	-3.4975
Clcf1	aCap	0.00608384	-3.4975
Snx32	aCap	0.00608384	-3.4975
Dagla	aCap	0.00608384	-3.4975
Gm36208	aCap	0.00608384	-4.23447
Clec10a	aCap	0.00608384	-3.4975
Ms4a8a	aCap	0.00608384	-3.4975
Fhod1	aCap	0.00610563	-1.19007
Dck	aCap	0.00672398	-2.06454
Rps6ka5	aCap	0.00676467	-1.63243
Lsm5	aCap	0.00690202	-0.925028
Col3a1	aCap	0.0069797	-0.544329
Ranbp2	aCap	0.00702143	-0.594266
Gtf2a2	aCap	0.00702163	-0.509346
Rbm12b2	aCap	0.00711908	-1.67153
Itpr1	aCap	0.00719281	-1.91254
Nod2	aCap	0.00730089	-1.67153
Slc15a2	aCap	0.00733097	-1.62303
Icos	aCap	0.00779185	-3.23447
C1qc	aCap	0.00779185	-3.71989
Nox4	aCap	0.00779185	-3.4975
Rab11fip1	aCap	0.00779185	-3.23447
Tgfb3	aCap	0.00779185	-3.23447
Upk1b	aCap	0.00779185	-3.23447
Sash3	aCap	0.00785095	-2.91254
Aplf	aCap	0.00785095	-2.91254
Clec4n	aCap	0.00785095	-2.91254
Prdm9	aCap	0.00785095	-2.91254
Cracr2a	aCap	0.00802962	-2.32757
Hba-a2	aCap	0.00804372	-0.943187
Ppic	aCap	0.00812081	-0.302852
Mcee	aCap	0.00812966	-0.949063
Rpa3	aCap	0.00829297	-1.11503
Gamt	aCap	0.00860279	-1.42711
Serf1	aCap	0.00937674	-1.05456
Ifi47	aCap	0.00940488	-1.91254
Ube2b	aCap	0.00949561	-0.401104
Arf4	aCap	0.00961702	-0.368752
Hnrnpk	aCap	0.00972957	-0.255339
Mthfd2l	aCap	0.0100695	-0.793238
Slc22a17	aCap	0.0100838	-2.39796
Mtx2	aCap	0.0104926	-0.81524
Ogt	aCap	0.0105695	-0.556662
Axin2	aCap	0.0106787	-1.13493
Ahnak2	aCap	0.0108533	-1.71989
Abi2	aCap	0.0110304	-0.834535
Synj2bp	aCap	0.0111958	-0.816322
Prdx1	aCap	0.0111967	-0.421338
Gabpa	aCap	0.0114703	-1.28805
Sem1	aCap	0.011495	-0.290707
Cyth3	aCap	0.0115295	-0.406801
mt-Cytb	aCap	0.0115322	-0.30718
Slc33a1	aCap	0.0118401	-1.06454
Setdb1	aCap	0.0118803	-0.971431
Fkbp9	aCap	0.011892	-0.42379
Hba-a1	aCap	0.0119317	-1.03126
Rpl10	aCap	0.0120538	-1.91254
Zfp954	aCap	0.0123443	-1.91254
Cnpy2	aCap	0.0123456	-0.585372
AC129328.1	aCap	0.0124663	-1.77503
mt-Co2	aCap	0.0124808	-0.297136
Ptbp3	aCap	0.0124912	-0.518364
Atf1	aCap	0.0129033	-0.834535
Kitl	aCap	0.0131681	-0.299935
C1qtnf12	aCap	0.0132426	-1.39796
Nol8	aCap	0.0134463	-1.6022
Amn1	aCap	0.0134766	-0.684731
Stmn1	aCap	0.0135809	-0.504452
Lgr4	aCap	0.0136007	-1.45311
Usp37	aCap	0.0138362	-1.147
Mapk8	aCap	0.0139161	-0.868143
Rps7	aCap	0.014188	-0.377205
Psma6	aCap	0.0146034	-0.468931
Fstl1	aCap	0.0147492	-0.330492
Ppp3cc	aCap	0.0148988	-1.24957
Ift172	aCap	0.0156675	-1.28027
Thbd	aCap	0.0162949	-0.53728
Gpm6b	aCap	0.0164798	-0.411343
Swi5	aCap	0.0164916	-0.438606
Rif1	aCap	0.0167293	-0.73093
Col6a2	aCap	0.0172853	-0.62923
Emsy	aCap	0.0175628	-1.147
Ccdc88c	aCap	0.0176317	-2.71989
Atrx	aCap	0.0176963	-0.253972
AV099323	aCap	0.0179078	-2.71989
Hpgds	aCap	0.0179078	-2.4975
Dmpk	aCap	0.0179078	-2.4975
Lsr	aCap	0.0179078	-2.4975
Aldh18a1	aCap	0.0179078	-2.71989
Pdcd2l	aCap	0.0180301	-0.880116
Gm26699	aCap	0.0181584	-0.74815
Pcdhb5	aCap	0.0181904	-2.13493
Junos	aCap	0.0181912	-2.23447
F3	aCap	0.0183792	-1.91254
Matr3	aCap	0.0183871	-0.404196
Mecp2	aCap	0.0187185	-0.778236
Ptprc	aCap	0.0188228	-1.46508
Raph1	aCap	0.018961	-0.320379
Nae1	aCap	0.0191008	-0.703951
1110059G10Rik	aCap	0.0192786	-0.959843
Pomt1	aCap	0.0199005	-1.78701
Mbnl1	aCap	0.0204116	-0.379663
Zyg11b	aCap	0.0208144	-1.08246
Nfib	aCap	0.0208778	-0.366983
D8Ertd738e	aCap	0.0209007	-0.362193
Zfp319	aCap	0.0211472	-0.912537
Nfia	aCap	0.0213522	-0.725452
Igf1r	aCap	0.0213953	-0.611583
Ccnt2	aCap	0.0215778	-0.686029
4933427D14Rik	aCap	0.0221029	-2.4975
Adamtsl4	aCap	0.0223769	-1.77503
Pced1a	aCap	0.0225741	-2.13493
Ift52	aCap	0.0225787	-1.18817
Polr2d	aCap	0.0226366	-0.767107
AI597479	aCap	0.0230633	-1.91254
Asb4	aCap	0.0230633	-1.91254
Tgfbr3	aCap	0.0230691	-0.811254
Zhx1	aCap	0.023239	-0.70197
Slc45a4	aCap	0.0233623	-1.91254
Tcaim	aCap	0.0235267	-1.91254
Zc3h7a	aCap	0.0242603	-0.524807
Igf1	aCap	0.024314	-0.724092
Gfpt1	aCap	0.0248841	-0.82327
Bex4	aCap	0.0252366	-1.39796
Hsd17b4	aCap	0.0253263	-0.619755
Coa4	aCap	0.025598	-1.25357
D17H6S53E	aCap	0.0265724	-1.52551
Uhrf1bp1l	aCap	0.0266535	-0.947303
Eloc	aCap	0.026848	-0.361668
Trmt10c	aCap	0.0269321	-0.653803
Dnajc2	aCap	0.027028	-0.649503
Plac8	aCap	0.0274085	-1.42711
Lmtk2	aCap	0.0276146	-1.03807
Rdh10	aCap	0.0276353	-1.39796
Pxdn	aCap	0.0277141	-0.388146
Srp9	aCap	0.0277844	-0.265882
Gtf2e1	aCap	0.0284549	-1.37197
Sec22b	aCap	0.0293588	-0.893678
Zfp280d	aCap	0.0298027	-0.675498
Nup160	aCap	0.0300629	-1.06454
Pbx1	aCap	0.0301303	-0.522303
Paip2	aCap	0.030874	-0.42772
AC163032.1	aCap	0.0310497	-1.91254
Gigyf2	aCap	0.0310941	-0.843824
Atrn	aCap	0.031256	-0.602197
Wdr38	aCap	0.0312929	-2.6495
Mgst2	aCap	0.0312929	-2.6495
Pole	aCap	0.0312929	-2.6495
Zfp667	aCap	0.0312929	-2.6495
Lgals1	aCap	0.0314017	-0.46643
Lrfn3	aCap	0.0314729	-2.4975
A430110L20Rik	aCap	0.0316525	-2.32757
Samd10	aCap	0.0316525	-2.32757
Trmt44	aCap	0.0316525	-2.32757
Gm47903	aCap	0.0316525	-2.32757
Arhgap45	aCap	0.0316525	-2.32757
Gm15991	aCap	0.0316525	-2.32757
Gm26551	aCap	0.0316525	-2.32757
A930004D18Rik	aCap	0.0318323	-2.23447
Rarres2	aCap	0.0319068	-0.37001
4932422M17Rik	aCap	0.0321949	-1.91254
Rdh5	aCap	0.0321949	-1.59061
Gm26586	aCap	0.0321949	-1.91254
Loxl1	aCap	0.0322962	-0.554985
Rnf145	aCap	0.0327229	-0.757815
Dut	aCap	0.0328224	-0.982926
Cpeb4	aCap	0.033139	-0.453106
Sgcb	aCap	0.0338765	-0.949063
Nop16	aCap	0.0339803	-1.43861
Zscan29	aCap	0.0342033	-1.29105
Cenpx	aCap	0.0344267	-0.582616
Zfp943	aCap	0.0350669	-1.22066
Oat	aCap	0.0351059	-0.391705
Atp11c	aCap	0.035621	-1.12827
Serpinc1	aCap	0.0356373	-0.994999
Emilin1	aCap	0.0358851	-0.67858
Smyd4	aCap	0.0363088	-1.6495
6030458C11Rik	aCap	0.0365487	-1.36
Sema6a	aCap	0.0365999	-0.503059
Ptbp2	aCap	0.0374202	-0.885056
Abi3bp	aCap	0.0377538	-1.1381
Tmem258	aCap	0.0377867	-0.384361
Hexim1	aCap	0.0380913	-0.546888
Itpripl2	aCap	0.0381276	-0.414797
Fam58b	aCap	0.0382246	-0.88869
Ccdc166	aCap	0.0382404	-1.38202
Lrba	aCap	0.0385789	-1.32757
Mtx3	aCap	0.0385789	-1.32757
Eln	aCap	0.0392757	-0.305548
Apool	aCap	0.0395776	-0.88869
Nol12	aCap	0.0399445	-0.870717
Ndufb3	aCap	0.0402002	-0.327575
Fdx1	aCap	0.0402859	-0.432544
Arhgef11	aCap	0.0409375	-0.994999
Med31	aCap	0.0409586	-0.81821
Rrad	aCap	0.0411166	-2.39796
Dusp10	aCap	0.0413955	-1.76053
AW112010	aCap	0.0414145	-0.690145
Bphl	aCap	0.0414446	-1.01945
Smpd4	aCap	0.0414446	-1.01945
Slc8b1	aCap	0.0425686	-1.91254
Zfp607b	aCap	0.0425686	-1.91254
Fbxl19	aCap	0.0425686	-1.91254
Bag6	aCap	0.0428355	-0.703723
B230307C23Rik	aCap	0.0429194	-0.973938
Elmod2	aCap	0.0430379	-1.17557
Cd55	aCap	0.0433023	-1.6495
Trmt2b	aCap	0.0433023	-1.6495
Hacd4	aCap	0.0433064	-1.69014
Ulk4	aCap	0.043871	-1.813
Cfdp1	aCap	0.0438815	-0.436099
Phyh	aCap	0.0440556	-1.42711
Casc1	aCap	0.0440556	-1.42711
Ift80	aCap	0.0442336	-1.69014
Col14a1	aCap	0.0442336	-1.69014
Cox5b	aCap	0.0449132	-0.433847
Tmtc3	aCap	0.0451212	-1.10518
Zfp597	aCap	0.0451382	-1.47196
Atpif1	aCap	0.045141	-0.322394
Txndc11	aCap	0.0451969	-0.72491
Lpp	aCap	0.0454631	-0.535063
Dyrk1a	aCap	0.0456463	-0.783254
Tppp	aCap	0.0461064	-1.39796
Ap3s1	aCap	0.0461322	-0.657723
Cdan1	aCap	0.0470566	-1.24957
Zfp975	aCap	0.0473911	-1.37197
Tspan8	aCap	0.0475812	-0.422092
Klhl7	aCap	0.0476843	-0.912537
Abcc5	aCap	0.0479922	-0.783254
Ncoa6	aCap	0.0489871	-0.989158
Pdik1l	aCap	0.04991	-0.955606
Xist	Art	3.95e-11	-6.56986
Tbc1d14	Art	3.33e-08	-5.32193
Ighm	Art	3.26e-06	-4.32193
Gm10561	Art	7.85e-06	-4.90689
Als2	Art	7.85e-06	-4.90689
Slc15a4	Art	7.85e-06	-4.90689
Hyal3	Art	7.85e-06	-4.90689
Bmt2	Art	3.51e-05	-3.05889
Kantr	Art	4.36e-05	-4.32193
Klhl23	Art	5.24e-05	-3.73697
2510017J16Rik	Art	5.24e-05	-3.73697
Phf7	Art	5.24e-05	-3.73697
Akr1c13	Art	5.24e-05	-3.73697
Rbm12	Art	0.000106828	-3.05889
Exoc1	Art	0.000186123	-2.62149
Stard3nl	Art	0.000187693	-2.04182
Mtmr1	Art	0.000269658	-3.64386
Mtm1	Art	0.00032505	-2.8365
Ptprf	Art	0.000339112	-3.32193
Pcdhb17	Art	0.000339112	-3.32193
Med1	Art	0.000368694	-2.51457
Hbb-bs	Art	0.000401372	-1.73697
Hyou1	Art	0.000418088	-3
Gm26518	Art	0.00042081	-3.05889
Setd6	Art	0.00043999	-4.64386
Ino80dos	Art	0.000486237	-3.90689
3110009E18Rik	Art	0.000486237	-3.90689
Snai1	Art	0.000486237	-3.90689
Nsdhl	Art	0.000486237	-3.90689
Itpkc	Art	0.000486237	-3.90689
Stard10	Art	0.000486237	-3.90689
Inpp5a	Art	0.000486237	-3.90689
4931414P19Rik	Art	0.000486237	-3.90689
Mrps22	Art	0.000486237	-3.90689
A530017D24Rik	Art	0.000486237	-3.90689
Eef1akmt4	Art	0.000486237	-3.90689
BC100530	Art	0.000486237	-3.90689
Ubr3	Art	0.000677105	-2.41504
Adprhl2	Art	0.000812152	-2.64386
Gpatch2l	Art	0.000812152	-2.64386
Ssr3	Art	0.000843798	-1.58496
Cpt1a	Art	0.000999493	-2.32193
Slc41a1	Art	0.00130227	-3
Stat5a	Art	0.00130227	-3
Dimt1	Art	0.00130227	-3
Cmpk1	Art	0.00141151	-1.60572
Inpp5b	Art	0.00155023	-2.73697
Yipf2	Art	0.00155023	-2.73697
Gar1	Art	0.00155548	-2.66985
Lamtor5	Art	0.00167168	-1.54057
Kank2	Art	0.00171298	-2.44746
Ccng2	Art	0.00172008	-1.96829
Phlpp1	Art	0.00174962	-2.47393
Atp9b	Art	0.00174962	-2.47393
Rbm28	Art	0.00182173	-1.73697
Fhl2	Art	0.00182638	-4.32193
Nabp1	Art	0.00182638	-4.32193
Ctla4	Art	0.00182638	-4.32193
Vil1	Art	0.00182638	-4.32193
Ikbke	Art	0.00182638	-4.32193
Pappa2	Art	0.00182638	-4.32193
Mrc1	Art	0.00182638	-4.32193
Creb3l1	Art	0.00182638	-4.32193
Cd59b	Art	0.00182638	-4.32193
Spg11	Art	0.00182638	-4.90689
Slc35c2	Art	0.00182638	-4.32193
Gm17096	Art	0.00182638	-4.32193
Ftsj1	Art	0.00182638	-4.32193
P2ry10b	Art	0.00182638	-4.32193
Arxes2	Art	0.00182638	-4.32193
Plp1	Art	0.00182638	-4.32193
Gpr173	Art	0.00182638	-4.32193
Gm42901	Art	0.00182638	-4.32193
Serpini1	Art	0.00182638	-4.32193
Tsacc	Art	0.00182638	-4.32193
S100a14	Art	0.00182638	-4.32193
Ovgp1	Art	0.00182638	-4.32193
Psrc1	Art	0.00182638	-4.32193
Slc9b1	Art	0.00182638	-4.32193
Tstd3	Art	0.00182638	-4.32193
Srsf12	Art	0.00182638	-4.32193
Exo5	Art	0.00182638	-4.32193
Fhl3	Art	0.00182638	-4.32193
Ago4	Art	0.00182638	-4.32193
Pafah2	Art	0.00182638	-4.32193
Steap1	Art	0.00182638	-4.32193
Hgf	Art	0.00182638	-4.32193
Xrcc2	Art	0.00182638	-4.32193
Kcnk3	Art	0.00182638	-4.32193
4930548H24Rik	Art	0.00182638	-4.32193
Gbp8	Art	0.00182638	-4.32193
Scrn1	Art	0.00182638	-4.32193
Slc25a26	Art	0.00182638	-4.32193
Clec1b	Art	0.00182638	-4.32193
Gm17089	Art	0.00182638	-4.32193
Dnaaf3	Art	0.00182638	-4.32193
Zfp418	Art	0.00182638	-4.32193
Zscan22	Art	0.00182638	-4.32193
5430431A17Rik	Art	0.00182638	-4.32193
Fam71e1	Art	0.00182638	-4.32193
Flt3l	Art	0.00182638	-4.32193
Gm44752	Art	0.00182638	-4.32193
Ttll13	Art	0.00182638	-4.32193
Tenm4	Art	0.00182638	-4.32193
Kctd14	Art	0.00182638	-4.32193
Apbb1	Art	0.00182638	-4.32193
Zfp689	Art	0.00182638	-4.32193
Ctf1	Art	0.00182638	-4.32193
Gm40617	Art	0.00182638	-4.32193
Fam229b	Art	0.00182638	-4.32193
Pcbp3	Art	0.00182638	-4.32193
Atcayos	Art	0.00182638	-4.32193
Eid3	Art	0.00182638	-4.32193
Gm48089	Art	0.00182638	-4.32193
Suox	Art	0.00182638	-4.32193
Mcemp1	Art	0.00182638	-4.32193
Tgfbr3l	Art	0.00182638	-4.32193
3930402G23Rik	Art	0.00182638	-4.32193
Irs2	Art	0.00182638	-4.32193
Tmem221	Art	0.00182638	-4.32193
Fam129c	Art	0.00182638	-4.32193
Bean1	Art	0.00182638	-4.32193
Irf8	Art	0.00182638	-4.90689
Spa17	Art	0.00182638	-4.32193
Tmem136	Art	0.00182638	-4.32193
Uchl4	Art	0.00182638	-4.32193
Car12	Art	0.00182638	-4.32193
Mthfs	Art	0.00182638	-4.32193
Gm7628	Art	0.00182638	-4.32193
A730071L15Rik	Art	0.00182638	-4.32193
Ehbp1	Art	0.00182638	-4.32193
Gm26542	Art	0.00182638	-4.32193
Zfp2	Art	0.00182638	-4.32193
Il4	Art	0.00182638	-4.32193
Tmem220	Art	0.00182638	-4.32193
Rtn4rl1	Art	0.00182638	-4.32193
Dusp14	Art	0.00182638	-4.32193
Mtmr4	Art	0.00182638	-4.32193
Hsf5	Art	0.00182638	-4.32193
Stxbp4	Art	0.00182638	-4.32193
Hexdc	Art	0.00182638	-4.32193
Gm26514	Art	0.00182638	-4.32193
Adcy2	Art	0.00182638	-4.32193
Gen1	Art	0.00182638	-4.32193
Nkx2-1	Art	0.00182638	-4.32193
Mdga2	Art	0.00182638	-4.32193
Gm47689	Art	0.00182638	-4.32193
Cox16	Art	0.00182638	-4.32193
Xrcc3	Art	0.00182638	-4.32193
Gm48960	Art	0.00182638	-4.32193
Gm35339	Art	0.00182638	-4.32193
Lrrc24	Art	0.00182638	-4.32193
1810041L15Rik	Art	0.00182638	-4.32193
Alg12	Art	0.00182638	-4.32193
A130051J06Rik	Art	0.00182638	-4.32193
Vasn	Art	0.00182638	-4.32193
Vpreb1	Art	0.00182638	-4.32193
Ccdc14	Art	0.00182638	-4.32193
Stfa2l1	Art	0.00182638	-4.32193
Stfa3	Art	0.00182638	-4.32193
Gm15591	Art	0.00182638	-4.32193
Stx19	Art	0.00182638	-4.32193
Serac1	Art	0.00182638	-4.32193
Gm17087	Art	0.00182638	-4.32193
Nme4	Art	0.00182638	-4.32193
Gm20463	Art	0.00182638	-4.32193
Adgre1	Art	0.00182638	-4.32193
Prepl	Art	0.00182638	-4.32193
Abhd3	Art	0.00182638	-4.32193
Ttc39c	Art	0.00182638	-4.32193
Kctd1	Art	0.00182638	-4.32193
Pcdhga3	Art	0.00182638	-4.32193
Ppargc1b	Art	0.00182638	-4.32193
2700046G09Rik	Art	0.00182638	-4.32193
Dgkk	Art	0.00182638	-4.32193
Gm26786	Art	0.00182638	-4.32193
Gm11551	Art	0.00182638	-4.32193
Fam110c	Art	0.00182638	-4.32193
Cfdp1	Art	0.00185918	-1.87447
Nfxl1	Art	0.0020368	-2.32193
Slc7a7	Art	0.0020368	-2.32193
Sh3pxd2b	Art	0.00214956	-1.90689
Pdia3	Art	0.00215874	-1.02774
Adarb1	Art	0.00244993	-3.09954
Klhdc10	Art	0.0024518	-2.8625
Cep170	Art	0.00260659	-2.44746
Clptm1l	Art	0.00270421	-1.88136
Chst14	Art	0.00271298	-3.05889
Kalrn	Art	0.00274688	-1.67807
Irf2bp2	Art	0.00284062	-1.76939
Gng5	Art	0.00293184	-0.635682
Chpf2	Art	0.0031402	-2.32193
Coa6	Art	0.00321073	-2.8365
Uap1l1	Art	0.00343122	-3.73697
Nod2	Art	0.00343122	-3.73697
Jagn1	Art	0.00345401	-2.16993
Ptges3	Art	0.00358664	-1.36773
Ly96	Art	0.00360354	-2.73697
Prss12	Art	0.00360354	-2.73697
Zfp384	Art	0.00360354	-2.73697
Megf8	Art	0.00360354	-2.73697
Prmt5	Art	0.00360354	-2.73697
Abhd5	Art	0.00383963	-2.18442
Plgrkt	Art	0.00383963	-2.18442
Ncaph2	Art	0.00391545	-2.73697
Cd302	Art	0.00398001	-3.32193
Rftn2	Art	0.00398162	-3.32193
Nit1	Art	0.00398162	-3.32193
0610040B10Rik	Art	0.00398162	-3.32193
Bid	Art	0.00398162	-3.32193
Gm38910	Art	0.00398162	-3.32193
Gm15706	Art	0.00398162	-3.32193
Xndc1	Art	0.00398162	-3.32193
2310057M21Rik	Art	0.00398162	-3.32193
Rpf2	Art	0.00398162	-3.32193
Pdpr	Art	0.00398162	-3.32193
1110032A03Rik	Art	0.00398162	-3.32193
Ppcdc	Art	0.00398162	-3.32193
Ccl9	Art	0.00398162	-3.32193
Fam117a	Art	0.00398162	-3.32193
Pcnx4	Art	0.00398162	-3.32193
Lix1	Art	0.00398162	-3.32193
Cep76	Art	0.00398162	-3.32193
Itgb3bp	Art	0.00417663	-2.51457
Zfp428	Art	0.00417663	-2.51457
Dbp	Art	0.00417663	-2.51457
Hinfp	Art	0.00417663	-2.51457
Eral1	Art	0.0045963	-2.90689
Tusc3	Art	0.00462895	-1.66482
Ap2a2	Art	0.00563066	-1.8625
Slit3	Art	0.00574491	-1.90689
8430408G22Rik	Art	0.00575703	-2.19265
Tmem126b	Art	0.00590242	-2.18442
Zfp386	Art	0.00590242	-2.18442
Lamb1	Art	0.00599105	-2.73697
Ndufa11	Art	0.00608475	-1.07907
Napa	Art	0.00668729	-1.49596
Tnks2	Art	0.00705272	-1.1321
Fzd6	Art	0.0071399	-1.2824
Fam60a	Art	0.00784098	-1.8365
Snx1	Art	0.00795291	-1.73697
Mrpl21	Art	0.008298	-1.66985
Strip1	Art	0.0090853	-2.32193
Zdhhc1	Art	0.0090853	-2.32193
Fam173b	Art	0.0090853	-2.32193
Prdx2	Art	0.0092117	-0.761213
Clec2d	Art	0.00965489	-1.47045
Arid5b	Art	0.00974871	-1.70722
Clta	Art	0.010224	-0.747019
Acsl3	Art	0.0104797	-1.8625
Plcb3	Art	0.0106717	-1.94342
Cyp20a1	Art	0.0108186	-1.73697
Lxn	Art	0.0114176	-1.34994
Rbfox2	Art	0.0119565	-1.8365
Smim4	Art	0.0120509	-3.32193
Pank2	Art	0.0124712	-1.8365
Naa10	Art	0.0124712	-1.73697
Sos2	Art	0.0124712	-1.8365
Vamp7	Art	0.0126298	-1.88897
Hspa5	Art	0.0127169	-0.885064
Snapin	Art	0.0127259	-2.47393
Exosc1	Art	0.0133286	-2.58496
Gtf2ird1	Art	0.0133494	-2.32193
Zmiz2	Art	0.0136825	-1.66985
Pdcd6ip	Art	0.0138356	-1.58496
Ei24	Art	0.0138624	-1.63387
Necap2	Art	0.0141057	-1.60572
Mtmr2	Art	0.0141057	-1.60572
Rpl11	Art	0.0141449	-0.532221
Grb2	Art	0.0143095	-1.59946
Fam124b	Art	0.0143843	-2.90689
Cnst	Art	0.0143843	-2.90689
Zfp341	Art	0.0143843	-2.90689
Rgp1	Art	0.0143843	-2.90689
Dennd4c	Art	0.0143843	-2.90689
Ugdh	Art	0.0143843	-2.90689
Abca7	Art	0.0143843	-2.90689
Ift88	Art	0.0143843	-2.90689
Pinx1	Art	0.0143843	-2.90689
Kctd9	Art	0.0143843	-2.90689
Sgsm2	Art	0.0143843	-2.90689
Bcas3	Art	0.0143843	-2.90689
Arsk	Art	0.0143843	-2.90689
Gdap10	Art	0.0143843	-2.90689
Atg2b	Art	0.0143843	-2.90689
D17H6S53E	Art	0.0143843	-2.90689
Ercc3	Art	0.0143843	-2.90689
Ccdc9	Art	0.0148399	-1.94342
Mplkip	Art	0.0148399	-1.94342
Rpl7a	Art	0.0148988	-1.41504
Mrps31	Art	0.0149463	-2.22239
Tcf15	Art	0.015239	-2.32193
Dera	Art	0.015239	-2.32193
Clasrp	Art	0.015239	-2.32193
Wdfy2	Art	0.015239	-2.32193
Tbcd	Art	0.015239	-2.32193
Ippk	Art	0.015239	-2.32193
Zcchc9	Art	0.015239	-2.32193
Zfyve21	Art	0.015239	-2.32193
Josd1	Art	0.015239	-2.32193
Rpap3	Art	0.015239	-2.32193
Phf2	Art	0.0154615	-2
Msl3l2	Art	0.0160884	-2.58496
Acaca	Art	0.0160884	-2.58496
Dvl3	Art	0.0160884	-2.58496
Gm14964	Art	0.0160884	-2.58496
Zcchc24	Art	0.0166814	-2.12928
Rbm22	Art	0.0167464	-1.3744
Cops2	Art	0.0168156	-1.64386
Mvb12b	Art	0.0170017	-2.152
Ctps2	Art	0.0170017	-2.152
Sgpl1	Art	0.0170017	-2.152
Dopey2	Art	0.0170017	-2.152
Cpsf6	Art	0.0171379	-1.55639
Cenpx	Art	0.0171503	-1.69744
Sdha	Art	0.0172003	-1.22677
Sumo1	Art	0.0177517	-1.11247
Ddx6	Art	0.0180898	-1.12691
Rps27a	Art	0.0182222	-0.473931
Pafah1b2	Art	0.0185456	-1.2824
Mecp2	Art	0.0186639	-2.22239
Tmem237	Art	0.0187266	-2.73697
Mfsd10	Art	0.0187266	-2.47393
Ctso	Art	0.0187567	-1.55639
Smco4	Art	0.0188278	-1.58496
Pcnp	Art	0.0189647	-1.29445
Fau	Art	0.0190608	-0.536147
Mettl23	Art	0.0191875	-1.95936
Pdia6	Art	0.0192196	-0.650551
Thoc7	Art	0.0194475	-1.20645
Lpp	Art	0.0199044	-1.20645
Spast	Art	0.0207155	-1.54432
H3f3b	Art	0.0208783	-0.489038
Trmt1l	Art	0.0211514	-2.32193
Meis1	Art	0.0214299	-2.66985
Gpx4	Art	0.0216775	-0.747937
Amd1	Art	0.0218697	-1.8625
Pet100	Art	0.0219819	-2.18442
Arpc4	Art	0.0221358	-1.48543
Plscr4	Art	0.0222496	-1.88136
Plekho1	Art	0.0223122	-1.56704
Rraga	Art	0.0223175	-1.28951
Ptgfrn	Art	0.0223702	-1.63387
Spr	Art	0.0226995	-1.22239
G3bp1	Art	0.0228822	-1.29445
Agap1	Art	0.0230411	-2.04182
Zfp516	Art	0.0231152	-2
Pcdhb7	Art	0.0232729	-3.58496
Api5	Art	0.023423	-1.3744
Rheb	Art	0.0235504	-0.895663
Il11ra1	Art	0.0238181	-2.18442
Ddx1	Art	0.023843	-1.88136
Hdac2	Art	0.0240593	-1.20645
Pura	Art	0.0240948	-1.2863
Zfp560	Art	0.0245332	-1.81943
Bambi	Art	0.0247354	-2.05889
Zbtb20	Art	0.0248635	-0.846195
Fchsd2	Art	0.0259932	-1.40766
Rtn3	Art	0.0260183	-1.09954
Pttg1	Art	0.0263359	-2
Csnk2b	Art	0.0263988	-1.28951
Arl13b	Art	0.0269367	-1.64386
Sbno1	Art	0.0270951	-1.83007
Slc25a5	Art	0.0280938	-0.899695
Tmed9	Art	0.0282202	-0.867752
Hoxaas3	Art	0.0282839	-3
Scaf8	Art	0.028502	-2
Vegfb	Art	0.028502	-2
Snap47	Art	0.0290126	-2.32193
Tmem184b	Art	0.0292275	-1.96829
Dnajc19	Art	0.0295805	-1.41504
Marcksl1	Art	0.0297199	-1.01527
Nr1d1	Art	0.0297358	-3.05889
Rpl24	Art	0.0304492	-0.486098
Tmem123	Art	0.0308194	-1.95936
Tsn	Art	0.0315798	-1.05344
Anxa5	Art	0.0318392	-0.8873
Clcc1	Art	0.0319706	-1.8625
Cyp2j6	Art	0.0319706	-1.8625
Isy1	Art	0.0319706	-1.8625
Galnt10	Art	0.0319706	-1.8625
Ak6	Art	0.0319706	-1.8625
Alg5	Art	0.0319919	-1.96829
Ppp3ca	Art	0.0322841	-0.779401
Smim26	Art	0.0324273	-2.18442
Uvssa	Art	0.0324273	-2.18442
Gins4	Art	0.0324273	-2.18442
Rad54l2	Art	0.0324273	-2.18442
Tcf4	Art	0.0324968	-0.816229
Mbtd1	Art	0.0327001	-1.074
Exosc4	Art	0.0327083	-1.58496
Uqcrc1	Art	0.033178	-1.04891
Papd4	Art	0.0340731	-1.80735
Srsf5	Art	0.0341755	-0.80408
Cdc73	Art	0.0343474	-2.04891
Cdk13	Art	0.0343588	-1.53766
Tnnt2	Art	0.0343662	-2.58496
Atf6	Art	0.0343662	-2.58496
Fgd1	Art	0.0343662	-2.58496
Fastk	Art	0.0343662	-2.58496
Stk38l	Art	0.0343662	-2.58496
Hps5	Art	0.0343662	-2.58496
Chid1	Art	0.0343662	-2.58496
Med23	Art	0.0343662	-2.58496
Gm16104	Art	0.0343662	-2.58496
Poc1b	Art	0.0343662	-2.58496
Tnfrsf10b	Art	0.0343662	-2.58496
Atm	Art	0.0343662	-2.58496
Pygo1	Art	0.0343662	-2.58496
Exd2	Art	0.0343662	-2.58496
Coq6	Art	0.0343662	-2.58496
Mroh1	Art	0.0343662	-2.58496
Heatr5b	Art	0.0343662	-2.58496
Eml4	Art	0.0343662	-2.58496
Cbwd1	Art	0.0343662	-2.58496
Nfia	Art	0.0344843	-0.940499
Reep3	Art	0.0346872	-1.34792
Snrpf	Art	0.0356564	-1.09954
Glrx5	Art	0.0356592	-1.32193
Fam213a	Art	0.0357555	-1.62149
Ppp2r5c	Art	0.0358708	-1.20645
Nucb1	Art	0.0364806	-1.21759
Hoxa5	Art	0.036949	-1.01937
Tnpo3	Art	0.0372189	-1.55639
Dnajc13	Art	0.0372189	-1.55639
Esd	Art	0.0372516	-0.878985
Chml	Art	0.0376273	-2.32193
Ubqln4	Art	0.0376273	-2.32193
Yars	Art	0.0376273	-1.90689
Dis3	Art	0.0376273	-2.32193
Poldip2	Art	0.0376273	-2.32193
Wdr20	Art	0.0376273	-2.32193
Psmb10	Art	0.0376549	-1.074
Ptpn14	Art	0.0380601	-0.971431
Tmem258	Art	0.0381569	-1.65896
Dstyk	Art	0.0381981	-1.152
Cript	Art	0.0398995	-1.25154
Gca	Art	0.0404556	-2
Dnajc11	Art	0.0404556	-2
Nom1	Art	0.0404556	-2
Pigs	Art	0.0404556	-2
4930503L19Rik	Art	0.0404556	-2
Mrpl49	Art	0.0404556	-2
H2afz	Art	0.0408387	-0.321928
Rpp21	Art	0.0414581	-1.90689
Myct1	Art	0.0415586	-0.886542
Fabp5	Art	0.0417819	-1.2578
St13	Art	0.0418487	-1.20645
Cnpy4	Art	0.0421624	-2.44746
Slc16a9	Art	0.0427999	-4.32193
Kbtbd11	Art	0.0427999	-3.90689
Tmem184c	Art	0.0427999	-3.90689
9130008F23Rik	Art	0.0427999	-3.90689
Calr	Art	0.0431082	-0.672114
Kmt2c	Art	0.0431312	-1.66985
Arpp19	Art	0.0432966	-0.982078
Bcl7b	Art	0.0436101	-1.51457
Mtf2	Art	0.0438902	-1.04891
Prdx1	Art	0.0439162	-0.720664
Sephs1	Art	0.0439797	-1.8625
Ctxn1	Art	0.0439797	-1.8625
Thsd1	Art	0.0439797	-1.8625
Mbip	Art	0.0439797	-1.8625
Bloc1s2	Art	0.0439797	-1.8625
Tmem167	Art	0.043992	-1.06817
Fam168b	Art	0.0441392	-1.55639
Bub3	Art	0.0443814	-1.02647
Ywhaz	Art	0.0444503	-0.92139
Hnrnpf	Art	0.0450436	-0.52031
Ndfip2	Art	0.0461064	-1.152
Il18r1	Art	0.0462062	-3.32193
Gm26649	Art	0.0462062	-3.32193
Asb1	Art	0.0462062	-3.32193
Cenpl	Art	0.0462062	-3.32193
Lyplal1	Art	0.0462062	-3.32193
A430105J06Rik	Art	0.0462062	-3.32193
Gm37422	Art	0.0462062	-3.32193
Ak8	Art	0.0462062	-3.32193
Naif1	Art	0.0462062	-3.32193
Rapgef4	Art	0.0462062	-3.32193
Ddb2	Art	0.0462062	-3.32193
Zfp408	Art	0.0462062	-3.32193
Abtb2	Art	0.0462062	-3.32193
Nat10	Art	0.0462062	-3.32193
Gm14005	Art	0.0462062	-3.32193
Napb	Art	0.0462062	-3.32193
Gm14167	Art	0.0462062	-3.32193
Pabpc1l	Art	0.0462062	-3.32193
Mocs3	Art	0.0462062	-3.32193
Jade3	Art	0.0462062	-3.32193
Dmd	Art	0.0462062	-3.32193
Mid1	Art	0.0462062	-3.32193
Cp	Art	0.0462062	-3.32193
Zmat3	Art	0.0462062	-3.32193
Nudt6	Art	0.0462062	-3.32193
Larp1b	Art	0.0462062	-3.32193
Rarres1	Art	0.0462062	-3.32193
Ift80	Art	0.0462062	-3.32193
Trim59	Art	0.0462062	-3.32193
Thbs3	Art	0.0462062	-3.32193
Tdrkh	Art	0.0462062	-3.32193
Gm17690	Art	0.0462062	-3.32193
4930555A03Rik	Art	0.0462062	-3.32193
Btbd19	Art	0.0462062	-3.32193
Dph2	Art	0.0462062	-3.32193
Sesn2	Art	0.0462062	-3.32193
Wnt4	Art	0.0462062	-3.32193
Crocc	Art	0.0462062	-3.32193
Zfp991	Art	0.0462062	-3.32193
Gm20707	Art	0.0462062	-3.32193
Nmnat1	Art	0.0462062	-3.32193
Tnfrsf25	Art	0.0462062	-3.32193
Sh3bp2	Art	0.0462062	-3.32193
Man2b2	Art	0.0462062	-3.32193
Gm9958	Art	0.0462062	-3.32193
A430033K04Rik	Art	0.0462062	-3.32193
Zfp316	Art	0.0462062	-3.32193
Trbc2	Art	0.0462062	-3.32193
C1s1	Art	0.0462062	-3.32193
D6Wsu163e	Art	0.0462062	-3.32193
Fam234b	Art	0.0462062	-3.32193
Dhx34	Art	0.0462062	-3.32193
Synm	Art	0.0462062	-3.32193
Arntl	Art	0.0462062	-3.32193
Ccdc189	Art	0.0462062	-3.32193
Fbxl19	Art	0.0462062	-3.32193
Pgghg	Art	0.0462062	-3.32193
Vip	Art	0.0462062	-3.32193
Stox1	Art	0.0462062	-3.32193
Dna2	Art	0.0462062	-3.32193
Nr2c1	Art	0.0462062	-3.32193
1700041G16Rik	Art	0.0462062	-3.32193
Msr1	Art	0.0462062	-3.32193
Zswim4	Art	0.0462062	-3.32193
Gm45767	Art	0.0462062	-3.32193
Abhd6	Art	0.0462062	-3.32193
Ggact	Art	0.0462062	-3.32193
Fbxl12os	Art	0.0462062	-3.32193
Nrgn	Art	0.0462062	-3.32193
Gm47204	Art	0.0462062	-3.32193
Parp16	Art	0.0462062	-3.32193
Bckdhb	Art	0.0462062	-3.32193
Acad11	Art	0.0462062	-3.32193
Gnat1	Art	0.0462062	-3.32193
Mon1a	Art	0.0462062	-3.32193
Ano10	Art	0.0462062	-3.32193
Kif15	Art	0.0462062	-3.32193
Gm12089	Art	0.0462062	-3.32193
Thg1l	Art	0.0462062	-3.32193
Shroom1	Art	0.0462062	-3.32193
Gm11496	Art	0.0462062	-3.32193
Krt19	Art	0.0462062	-3.32193
Ptges3l	Art	0.0462062	-3.32193
Prkca	Art	0.0462062	-3.32193
Slc39a11	Art	0.0462062	-3.32193
1810032O08Rik	Art	0.0462062	-3.32193
Sgsh	Art	0.0462062	-3.32193
Rac3	Art	0.0462062	-3.32193
Gm32036	Art	0.0462062	-3.32193
Nkapl	Art	0.0462062	-3.32193
Rpp40	Art	0.0462062	-3.32193
Zfp729b	Art	0.0462062	-3.32193
Sgtb	Art	0.0462062	-3.32193
Tmem267	Art	0.0462062	-3.32193
Dnajc27	Art	0.0462062	-3.32193
Npas3	Art	0.0462062	-3.32193
Fancm	Art	0.0462062	-3.32193
Sgpp1	Art	0.0462062	-3.32193
Ahnak2	Art	0.0462062	-3.32193
Sdc2	Art	0.0462062	-3.32193
G930009F23Rik	Art	0.0462062	-3.32193
Nrbp2	Art	0.0462062	-3.32193
Phf21b	Art	0.0462062	-3.32193
Zfp641	Art	0.0462062	-3.32193
Snai2	Art	0.0462062	-3.32193
Igsf5	Art	0.0462062	-3.32193
Fahd1	Art	0.0462062	-3.32193
Slc37a1	Art	0.0462062	-3.32193
Tnxb	Art	0.0462062	-3.32193
Dync2li1	Art	0.0462062	-3.32193
Zfp35	Art	0.0462062	-3.32193
4930481A15Rik	Art	0.0462062	-3.32193
Gm9938	Art	0.0462062	-3.32193
Rnls	Art	0.0462062	-3.32193
Col17a1	Art	0.0462062	-3.32193
Gfra1	Art	0.0462062	-3.32193
Tmlhe	Art	0.0462062	-3.32193
Gm44257	Art	0.0462062	-3.32193
Tnfsf12	Art	0.0469371	-1.51457
Fth1	Art	0.0471906	-0.460953
Pgam1	Art	0.0472098	-1
Atp5k	Art	0.047267	-1.16993
Lamtor4	Art	0.0474282	-1.40439
Brix1	Art	0.047921	-1.65896
Mkln1	Art	0.0479822	-1.76939
Riok1	Art	0.0482966	-1.60572
Raph1	Art	0.0484062	-1.53051
Slc35a1	Art	0.048418	-2.20645
Acyp2	Art	0.048418	-2.20645
Dlst	Art	0.048418	-2.20645
Prickle1	Art	0.0488123	-1.73697
Zadh2	Art	0.0488123	-1.73697
Ndufb6	Art	0.0495412	-1.09163
Chn1	Art	0.0498381	-2.73697
Zfp566	Art	0.0498381	-2.73697
Fbxw17	Art	0.0498381	-2.32193
Stfa1	Art	0.0498381	-2.73697
Xist	Vein	3.93e-14	-8.55147
Cst3	Vein	2.41e-06	-1.25261
Hbb-bs	Vein	8.55e-06	-1.75107
2700049A03Rik	Vein	0.000152896	-3.44294
Dpysl2	Vein	0.00024005	-1.608
Adam10	Vein	0.000244477	-1.61005
Fabp4	Vein	0.00026465	-2.60388
Hcfc1r1	Vein	0.000638532	-1.66534
Plac8	Vein	0.000652749	-1.25852
Sypl	Vein	0.000725723	-0.857981
Nr2f2	Vein	0.000848929	-1.26516
Nexn	Vein	0.00088736	-4.17991
Gm7160	Vein	0.000888031	-3.85798
Tsix	Vein	0.000888031	-3.85798
Daglb	Vein	0.000888031	-3.85798
Capns2	Vein	0.000888031	-3.85798
Amigo3	Vein	0.000888031	-3.85798
Mpv17l	Vein	0.000888031	-3.85798
Papd5	Vein	0.000890447	-2.85798
Prrt4	Vein	0.00110761	-2.44294
Scyl3	Vein	0.00117877	-3.17991
Serping1	Vein	0.00117877	-3.17991
Sav1	Vein	0.00131538	-1.2961
Anxa5	Vein	0.00135323	-0.768095
H3f3a	Vein	0.00140397	-0.502322
Laptm5	Vein	0.00144824	-2.59495
2900097C17Rik	Vein	0.00152951	-1.44294
Adamts10	Vein	0.00160145	-1.66534
Arnt	Vein	0.00172925	-2.51006
Rps7	Vein	0.00175547	-0.532702
Mtss1l	Vein	0.00176824	-2.34341
Tmem50a	Vein	0.00190207	-1.2059
Cavin1	Vein	0.00195699	-0.825066
Trim44	Vein	0.00210171	-1.85798
Zdhhc6	Vein	0.00221248	-2.02791
Tcerg1	Vein	0.0022235	-1.70598
Apoe	Vein	0.00229046	-1.90529
Ggh	Vein	0.00231984	-1.49541
Tomm22	Vein	0.00234021	-0.905287
Slc36a1	Vein	0.00291928	-2.85798
Pxmp4	Vein	0.00322459	-2.44294
Rps3a1	Vein	0.00327794	-0.327957
Fundc1	Vein	0.00333201	-2.44294
Pi4kb	Vein	0.00333201	-2.44294
Ugdh	Vein	0.00333201	-2.44294
Actr2	Vein	0.0033776	-1.41437
Cd9	Vein	0.0036112	-0.702845
Rcn3	Vein	0.00406637	-1.72048
Tmem11	Vein	0.0042084	-1.19502
Bcas2	Vein	0.00443454	-1.16993
2024-03-07	Vein	0.00491416	-1.46205
Pgm5	Vein	0.00509955	-1.28682
Sppl2a	Vein	0.00523745	-1.46566
Cd302	Vein	0.00527776	-3.08037
Mdh1	Vein	0.00540247	-1.15754
Dad1	Vein	0.00545945	-0.567304
Nipal2	Vein	0.00546535	-1.37255
U2surp	Vein	0.00576035	-1.2059
Traf3ip1	Vein	0.00578031	-2.59495
Coa4	Vein	0.00578031	-2.59495
Ttc13	Vein	0.00578031	-2.59495
Nfia	Vein	0.00589736	-1.52095
Tceal8	Vein	0.00590816	-1.28767
Ddx5	Vein	0.0061682	-0.432959
Grk3	Vein	0.00627308	-2.44294
Eef1a1	Vein	0.00638245	-0.407754
Zcchc14	Vein	0.00650669	-1.2059
Cebpb	Vein	0.00662323	-1.39232
Hnrnpk	Vein	0.00665731	-0.48269
Alyref2	Vein	0.00680371	-2.17991
Zmym5	Vein	0.0069184	-1.9649
Kcnk6	Vein	0.00697804	-2.53605
Pcsk5	Vein	0.00697804	-2.70598
Tmem177	Vein	0.00719693	-3.44294
Prelp	Vein	0.00719693	-3.85798
Wdr34	Vein	0.00719693	-3.44294
Hc	Vein	0.00719693	-3.44294
Ly75	Vein	0.00719693	-3.44294
Fam171b	Vein	0.00719693	-3.85798
1700029I15Rik	Vein	0.00719693	-3.44294
Frmd5	Vein	0.00719693	-3.44294
Vegfd	Vein	0.00719693	-3.44294
Cp	Vein	0.00719693	-3.44294
Gm9774	Vein	0.00719693	-3.44294
Trim45	Vein	0.00719693	-3.44294
Olfml3	Vein	0.00719693	-3.44294
Fpgt	Vein	0.00719693	-3.44294
Kank4	Vein	0.00719693	-3.44294
Flnc	Vein	0.00719693	-3.44294
Itpkc	Vein	0.00719693	-3.44294
Kctd15	Vein	0.00719693	-3.44294
Chp2	Vein	0.00719693	-3.85798
Igf1	Vein	0.00719693	-3.44294
Enpp6	Vein	0.00719693	-4.44294
Gm6793	Vein	0.00719693	-3.44294
D830030K20Rik	Vein	0.00719693	-3.44294
Fbxl12os	Vein	0.00719693	-3.44294
6330403K07Rik	Vein	0.00719693	-3.44294
Hdac5	Vein	0.00719693	-3.44294
2810429I04Rik	Vein	0.00719693	-3.44294
Zfp58	Vein	0.00719693	-3.44294
Gdap10	Vein	0.00719693	-3.44294
Lynx1	Vein	0.00719693	-3.85798
Mpst	Vein	0.00719693	-3.44294
Gm15859	Vein	0.00719693	-3.44294
Lsamp	Vein	0.00719693	-3.44294
Gm5093	Vein	0.00719693	-3.44294
Pcdhb5	Vein	0.00719693	-3.44294
Pcdhb11	Vein	0.00719693	-3.44294
1500015A07Rik	Vein	0.00719693	-3.44294
Cpeb3	Vein	0.00719693	-3.44294
2310034G01Rik	Vein	0.00719693	-3.44294
Cst6	Vein	0.00719693	-3.44294
Cdc123	Vein	0.00730394	-1.85798
Tdrd3	Vein	0.00730394	-1.85798
Map2k1	Vein	0.00730394	-1.85798
Rpl22l1	Vein	0.00746399	-1.10952
R3hdm1	Vein	0.0075565	-1.56847
Tpt1	Vein	0.00781362	-0.571435
Aqp1	Vein	0.00782397	-0.823629
Tmem59	Vein	0.00804485	-0.724398
Caskin2	Vein	0.00805491	-1.10309
Slc18b1	Vein	0.00810838	-3.17991
[truncated: 2,835 more rows]
